# Supplementary material for: Meta-analysis of NAD(P)(H) quantification results exhibits variability across mammalian tissues
Source: Sci Rep. 2023 Feb 11;13:2464. doi: 10.1038/s41598-023-29607-8 (PMC9922293; doi:10.1038/s41598-023-29607-8)
Supplement: Supplementary file 2 — Supplementary Information 2. [file 41598_2023_29607_MOESM2_ESM.xlsx]

## Sheet: Sheet1
Year	Title	Reference	Species	Animal Info	Sex	Age	Sleep cycle	Diet	Tissue	Tissue Info	Condition/Stress	Treatment	Group	Method of Euthanasia or Anesthetic	Tissue Sampling Method	Sampling Timepoint Relative to Sacrifice	Quantitation Protocol	NAD+ concentration by tissue mass	NADH concentration by tissue mass	NADt concentration by tissue mass	NAD+ Concentration normalized to protein content	NADH Concentration normalized to protein content	NADt Concentration normalized to protein content	NAD+/NADH	NADP/NADPH	NADPH	NADP+	Acetoacetate / B-hydroxybutyrate	Lactate/Pyruvate	Other	Notes/Comments
Description -->	hyperlink website to title if no doi	Specify what kind of code, e.g. DOI:___, Medline UI:_____, PMID:____, etc.		give strain/genotype	male or female		if info is available, specify when sampling was done relative to sleep cycle and time of day	if info is available specify when sampling was done relative to last meal		describe tissue, be as specific as possible, e.g. if muscle, specify type 1, 2a, or 2b	describe how animal was injured or what pathological model it represents						if info is available, specify what specific method was used to quantify NAD+ in the tissue	specify units use volume for blood	specify units	specify units	specify units	specify units	specify units								N/A = Not Applicable. N/D = Not Disclosed. Blank cells represent the information from the first filled cell above it.
2016	NRK1 controls nicotinamide mononucleotide and nicotinamide riboside metabolism in mammalian cells	Medline UI: 27725675 https://doi.org/10.1038/ncomms13103	Mouse	WT	N/D	5-6 weeks old	12:12-h light:dark cycle	ad-libitum low-fat chow and water	Liver	whole organ	N/A	Vehicle (500 mg/kg body weight)		N/D	Samples collected 1h after intraperitoneal (IP) injection	N/D	EnzyChrom NAD/NADH Assay Kit (BioAssay Systems)	0.81 mmol/kg tissue													Data extracted from graphs using webplotdigitizer
												Nicotinamide (NAM)						2.1
												Nicotinamide Riboside (NR)						2.59
												Nicotinamide Mononucleotide (NMN)						2.23
				NRK1 gene KO								Vehicle						0.75
												NAM						2.1
												NR						1.86
												NMN						1.69
				WT					Kidney	whole organ		Vehicle						0.92
												NAM						1.67
												NR						2.33
												NMN						2.31
				NRK1KO								Vehicle						0.9
												NAM						1.46
												NR						1.31
												NMN						1.29
				WT					BAT	N/D		Vehicle						0.677647
												NAM						0.941176
												NR						1.20471
												NMN						1.14824
				NRK1KO								Vehicle						0.752941
												NAM						1.03529
												NR						1.01647
												NMN						0.894118
				WT					Muscle	N/D		Vehicle						0.335294
												NAM						0.458824
												NR						0.533824
												NMN						0.445588
				NRK1KO								Vehicle						0.322059
												NAM						0.454412
												NR						0.472059
												NMN						0.409412
2006	Neuroprotective effects of NU1025, a PARP inhibitor in cerebral ischemia are mediated through reduction in NAD depletion and DNA fragmentation	https://doi.org/10.1016/j.lfs.2006.07.034	Rat	Sprague Dawley, 250–270 g	Male	N/D	12:12-h light:dark cycle	standard chow and water, ad-libitum	Brain	Contralateral side of brain (relative to MCAO side)	2h MCAO (middle cerebral artery occlusion) and reperfusion.	Vehicle: 40% PEG 400 in saline	Control (n=5-7)	N/A	Brain removed following 22h of reperfusion	N/A	Enzyme Cycling Assay (https://doi.org/10.1016/0003-2697(69)90025-6)			412.7 ug/g wet brain											Data extracted from graphs using webplotdigitizer
												PARP inhibitor: 8-hydroxy-2 methyl-quinazolin-4-[3H]one (NU1025)	Treatment (n=5-7)							466.2
										Ipsilateral side of brain (relative to MCAO side)		Vehicle: 40% PEG 400 in saline	control (n=5-7)							160.5
												PARP inhibitor: 8-hydroxy-2 methyl-quinazolin-4-[3H]one (NU1025)	Treatment (n=5-7)							305.7
2009	X-irradiation and diphosphopyridine nucleotide (DPN) levels in aseites-tumour cells and liver tissue of mice	https://doi.org/10.1080/09553006214550691	Mouse	White Swiss Webster mice weighing 30-38g	N/D	N/D	N/D	N/D	Liver	Whole Organ	Mice who developed ascites tumours 8-12 days after IP inoculation with ~10^6 cells of Ehrlich's ascites tumour	Whole-body irradiation w/ a roentgentherapy apparatus operated at 250 kv, 30 IrA, 0"25 Cu plus 1.0 A1 added, h.v.1. 0"8 Cu, 50 cm FSD	2h Control 1 (no treatment)	N/D	N/D	N/D	Alcohol dehydrogenase spectrophotometric assay			255 ug/g wet liver
													2h Control 2							278
													2h Control 3							323
													2h Control 4							291
													2h Control 5							257
																				Avg: 281 ± 28
													2h Post-Treatment 1							295
													2h Post-Treatment 2							218
													2h Post-Treatment 3							285
													2h Post-Treatment 4							236
													2h Post-Treatment 5							270
																				Avg: 261 ± 33
													12h Control 1							241
													12h Control 2							365
													12h Control 3							282
													12h Control 4							320
													12h Control 5							292
													12h Control 6							322
																				Avg: 304 ± 42
													12h Post-Treatment 1							237
													12h Post-Treatment 2							282
													12h Post-Treatment 3							305
													12h Post-Treatment 4							260
													12h Post-Treatment 5							268
													12h Post-Treatment 6							250
																				Avg: 267 ± 24
												Assay done 2h after whole-body irradiation, which was done 12h after administration of intramuscular dose of 170 mg Nicotinamide/kg body weight	Control 1 (no irradiation)							1285
													Control 2							1540
													Control 3							1400
													Control 4							1412
													Control 5							1283
																				Avg: 1384 ± 107
													Mouse 1 (irradiated)							870
													Mouse 2							923
													Mouse 3							1192
													Mouse 4							1118
													Mouse 5							930
																				Avg: 1007 ± 140
												Assay done 12h after whole-body irradiation and nicotinamide administration	Control 1 (no irradiation)							2230
													Control 2							1155
													Control 3							1975
													Control 4							1900
													Control 5							1785
													Control 6							2220
																				Avg: 1878 ± 395
													Mouse 1 (irradiated)							1455
													Mouse 2							1458
													Mouse 3							1340
													Mouse 4							1970
																				Avg: 1556 ± 282
1979	Significance of Blood Ketone Body Ratio as an Indicator of Hepatiic cellular Energy Status in Jaundiced Rabbits	PMID: 421996	Rabbit	Healthy young male rabbits weighing 1.7-2.0kg kept at 20 degrees C for 2 weeks before experiment	male	young	N/D	CR-2 chow and water ad-libitum. 15h fast before experiment.	liver	left-anterior lobe frozen in-situ with freeze-clamps	N/A	Operative ligation of common bile duct	Control (no treatment), 12h fast (n=7)	IV of 25 mg/kg body weight of thiopental sodium	Freeze-Clamp	N/A	Frozen liver crushed, then homogenized in perchloric acid and centrifuged at 10k g. Supernatant used for ketone body assay as described by Williamson DH, Mellanby J (Methods of Enzymatic Analysis 1974) : Enzymatic colorimetric											1.092 ± 0.043
													12h post-treatment (7)															0.666 ± 0.030
													12h sham (4)															0.881 ± 0.091
													24h post-treatment (7)															0.611 ± 0.088
													24h sham (4)															0.829 ± 0.089
													48h post-treatment (4)															0.421 ± 0.065
													24h sham (4)															0.905 ± 0.092
2007	Pyruvate improves recovery after PARP-1-associated energy failure induced by oxidative stress in neonatal rat cerebrocortical slices	https://doi.org/10.1038/sj.jcbfm.9600335	Rat	Sprague-Dawley	N/D	7 days old			brain	350um-thick cerebrocortical slices cut and kept at 371°C at an artificial cerebrospinal fluid (ACSF) flow rate of 10–15 mL/min, and maintained at constant PCO2 (40 mm Hg), PO2 (600 to 650 mm Hg), and pH (7.4) for metabolic recovery. Exposure to condition begins 3h after this.	control	Control (no treatment)	No treatment group (n = 3) before stress				Alcohol dehydrogenase enzymatic recycling assay, phenazine methosulfate intermediate optical density measured at 560 nm. Normalized to protein content (BCA assay)				9.2 nmol/mg protein										Data extracted from graphs using webplotdigitizer
											Brain slices exposed to 1h of 2mmol/L H2O2 oxidative stress		after stress								6.5
											control	5mmol/L PARP inhibitor 3-aminobenzamide (3AB) administered 1h before and during stress condition	before stress								9.3
											Brain slices exposed to 1h of 2mmol/L H2O2 oxidative stress		after stress								8.2
2016	Moderately decreased maternal dietary energy intake during pregnancy reduces fetal skeletal muscle mitochondrial biogenesis in the pigs	https://doi.org/10.1186/s12263-016-0535-1	Pig	fetal offspring	2 male offspring and 2 female offspring from each sow	Day 90 of gestation	N/D	12h fast before sample collection	muscle	longissimus muscle	N/A	Standard Energy (SE) maternal diet	N/A	sows anesthetized with an intramuscular injection of Zoletil (Zoletil 50, Virbac; 4 mg/kg body weight)	maternal abdomen was opened, and the reproductive tracts were removed immediately. Fetal longissimus muscles were removed, snap-frozen in liquid N2, and stored at −80 °C until analysis.	N/D	Enzymatic colorimetric BioVision Kit K337				2.5 mol/g protein	0.96 mol/g protein		2.7							Data extracted from graphs using webplotdigitizer
												Low Energy (LE) maternal diet									1.3	0.8		1.7
2018	Effects of Chronic NAD Supplementation on Energy Metabolism and Diurnal Rhythm in Obese Mice	https://doi.org/10.1002/oby.22263	Mouse	C57BL/6N normal and DIO (Diet-Induced Obesity)	male	8-20 weeks	12-hour light/dark cycle from 8 am to 8 pm, controlled temperature (22°C±1°C)	chow diet (12.5% of calories from fat; #38057, Cargill Agri Purina, Inc., Seongnam, Korea) ad libitum	brain	mediobasal hypothalamus (MBH)	control	Daily IP saline injection 1 hour before lights-off for last 4 weeks.	control	Decapitation at 2 pm to 3 pm after a 5-hour fast and 20 hours after the last NAD injection.	MBH was dissected, snap frozen in liquid nitrogen, and stored at −70°C before assay.	N/D	Hypothalami thawed in 150 μL of 1M HClO4, lysed, then neutralized by the addition of 50 μL of 3M K2CO2. After centrifugation (4°C, 13,000g) for 15 minutes, 20 μL of supernatant was loaded onto the high-performance liquid chromatography (HPLC) column (Apollo C18, 5 μm, 250×4.6 mm; Alltech, Deerfield, Illinois). HPLC was run at a flow rate of 1 mL/min. NAD was eluted as a sharp peak at 11 minutes. …	390 pmol/mg tissue													Data extracted from graphs using webplotdigitizer
								60% HFD (60% of calories from fat; #D12492, Research Diets Co., New Brunswick, New Jersey) for 12 weeks.			high-fat diet (HFD) for 12 weeks		HFD no treatment					310
												Daily IP NAD injection (1 mg/kg/d) bfore lights-off for last 4 weeks.	HFD + NAD treatment					380
2014	Deficiency in Nrf2 Transcription Factor Decreases Adipose Tissue Mass and Hepatic Lipid Accumulation in Leptin-Deficient Mice	https://doi.org/10.1002/oby.20929	Mouse	C57BL/6J	male	mostly 8 weeks old	12h light/dark cycle	Ad-libitum water and chow (LM485, Harlan Laboratories, Madison, WI).	liver	N/D	N/A	N/A	WT	N/D	N/D	N/D	Biovision NADPH quantitation kit									28 nmol/g tissue
				Nrf2KO									Nrf2KO													22
				Lep(ob/ob) knockout									OB													31
				Lep(ob/ob) mice (OB) with targeted Nrf2 deletion (OB-Nrf2KO) on C57BL/6J background.									OB-Nrf2KO													23
1967	Metabolic Changes in Nicotinamide Adenine Dinucleotide in Response to Anthrax Toxin	PMID: 4289811 or PMCID: PMC314964	Rat	Male Fischer rats, weighing 225 + 25 g (n=344)	male	N/D	N/D	N/D	Lung	N/D	Control	N/A	control	Anthrax toxin injection	Just at the moment of death (usually 60 to 75 min after injection), the tissue- under examination was removed from the animals and transferred to a petri dish set in ice.		ENZYMATIC COLORIMETRIC/Spectrophotometric Ciotti, Kaplan 1957 Method https://doi.org/10.1016/S0076-6879(57)03472-2	0.44 umol/mg dry tissue (n=10)
											Ventral penal vein IV injection with 2-3 mL of sterile growth medium containing 1 unit/mL anthrax toxin.							0.22
1981	Possible Role of Nicotinamide Adenine Dinucleotide as an Intracellular Regulator of Renal Transport of Phosphate in the Rat	https://doi.org/10.1172/JCI110163	Rat	Sprague-Dawley, 200-250g	Male	Adult	N/D	distilled water ad-libitum. commercial low phosphorus diet (LPD) containing 0.07% Pi (ICN Pharmaceuticals Inc., Life Sciences Group, Cleveland, Ohio) ad-libitum	Kidney	renal cortex	None	IP injection of 0.6 ml of isotonic saline (pH adjusted to 7.0 with NaOH) vehicle	LPD diet Control	ethyl ether	9h after injection, 30 s after kidney removal, cortical tissue was snap-frozen with stainless steel tongs precooled in liquid N2. Stored in liquid N2 freezer until extraction.	30s to snap freeze after kidney removal during anesthesia	Assays for NAD+ and NADH were based on the interconversion of lactate and pyruvate catalyzed by lactate dehydrogenase and requiring NAD. The final volume of the reaction mixtures was 2.0 ml, and the reactions were started by addition of 0.005 ml of lactate dehydrogenase (3,000 U/ml). The changes in fluorescence were measured on an Aminco-Bowman spectrophotofluorometer (American Instrument Co., Si…	426±28 nmol/g wet weight
												1g /kg body weight IP injection of Nicotinamide (NiAm) dissolved in vehicle	LPD diet 1g/kg NiAm					1573±234
											Thyroparathyroidectomized (TPTX) 2 days prior to experiment	Vehicle	LPD & TPTX control					527±44	223±17					2.42±0.25
												0.25 g/kg body weight IP injection of Nicotinamide	LPD & TPTX 0.25g/kg NiAm					969±58	217±24					4.58±0.65
												0.50 g/kg body weight IP injection of Nicotinamide	LPD & TPTX 0.50g/kg NiAm					1,715±252	313±21					5.44±0.56
												1.00 g/kg body weight IP injection of Nicotinamide	LPD & TPTX 1.00g/kg NiAm					2,056±150	324±10					6.36±0.43
								Ad-libitum water and regular rat diet (Purina Laboratory Chow, Ralston Purina Co., St. Louis, Mo.) containing 0.7% Pi.				Vehicle	NPD & TPTX control					702±+114	138±23
												1.00 g/kg body weight IP injection of Nicotinamide	NPD & TPTX 1.00g/kg NiAm					2,534±697	340+46
1993	PDC activity and acetyl group accumulation in skeletal muscle during isometric contraction	https://doi.org/10.1152/jappl.1993.74.4.1712	Human	Twelve healthy volunteers, 10 men and 2 women, participated in the study. Their age, height, and weight were 29±2 (SE) yr, 181±2 cm, and 75±3 kg, respectively. The subjects were physically active but did not participate in any form of training program.	mostly male, some female	29	N/D	N/D	Muscle	Quadriceps Femoris. While in semisupine position, with movement of pelvis and knee restrained, needle biopsy was used to sample vastus lateralis muscle before and after electrically stimulated contractions of antero-lateral portion of thigh muscles		muscle at rest (0 contractions)	intact circulation (n=5)	N/A	Needle biopsy	N/A	NADH was assayed by a bioluminescent technique described by Sahlin (29), with the use of a specific monitoring kit (LKB Wallac, Turku, Finland).		108±13 umol/kg dry muscle
												With an electrical stimulation frequency of 20 Hz and square-wave impulses of 0.5-ms duration, the anterolateral portion of the thigh muscle was stimulated to contract for 1.6 s on 46 occasions, each separated by 1.6 s of rest. Approximately 30% of the musculature that extends the knee is activated to ~75% of the maximal tetanic force when this procedure is used. 10 contractions from rest							118±22
												20 contractions from rest							191±24
												46 contractions from rest							204±25
											intact circulation control group	0 contractions	intact circulation control (n=4)						95±5
												46 contractions from rest							178±14
												2 minutes after final contraction							110±5
											30 seconds of occluded circulation (from pneumatic cuff set to a pressure of 250mmHg, placed around proximal region of thigh) before first contraction.	0 contractions (rest)	occluded circulation						90±10
												46 contractions							185±23
												2 minutes after final contraction							120±11
												0 contractions (rest)							100±5
											10 mins of occluded circulation before first contraction	10 minutes ischemia							200±15
												46 contractions from rest							240±12
1990	Impaired oxidative metabolism increases adenine nucleotide breakdown in McArdle’s disease	https://doi.org/10.1152/jappl.1990.69.4.1231	Human	Two patients with muscle phosphorylase deficiency [McArdle’s disease (McA)]	Male	40 (42 at time of second trial)	N/D	experiment done approximately 2h after a light breakfast	Muscle	lateral aspect of quadriceps femoris muscle of both thighs	McArdle's disease	Muscle at rest	patient 1 at rest	N/A	Needle biopsy immediatly following exercise. Samples frozen in liquid N2 within 10s after needle insertion into muscle. Samples freeze-dried, dissected of visible blood and connective tissue, then powdered.	N/A	muscle powder (1-2mg) extracted with KOH (0.5 M), ethanol (50% vol/vol), and cysteine (5 mM), and after neutralization with HCL, the extract was used for the NADH assay using a bioluminescent method (LKB Wallac)		0.09 mmol/kg dry tissue
												Cycle exercise at a low work load (40W) for 13-14 mins	Patient 1 at 40W exercise						0.04
												20 min rest, then 60W for 10-11 mins	Patient 1 at 60W exercise						0.09
					Female	32						Muscle at rest	Patient 2 at rest						0.1
												40W for 13-14 mins	Patient 2 at 40W exercise						0.09
					N/D	N/D		N/D				rest	Healthy Subject (HS) at rest (n=6-10)						0.2±0.02
					N/D	N/D		N/D				120W	HS at 120W						0.12±0.01
					N/D	N/D		N/D				220W	HS at 220W						0.27±0.03
					N/D	N/D		N/D				290W	HS at 290W						0.32±0.04
1992	Incorporation of 5-fluorouracil into rat liver tumor and normal tissues and the liver nucleotide profile after administration by the hepatic artery during portal venous branch ligation	PMID: 1570410 https://doi.org/10.1007/BF02576253	Rat	pathogen-free Wistar rats (ALAB, Sollentuna, Sweden) weighing 177-223 g, mean 205 g, generations 90 and 91 were used	male	N/D	N/D	commercial pellets and water ad-libitum	Liver	left lateral lobe	Rat lateral liver lobe inoculated with 10^6 vital tumor cells (dimethylhydrazine-induced adenocarcinoma of rat colon A). A catheter was placed into the gastroduodenal artery 10 days after tumor inoculation during laparotomy. In ten rats (PVBL group) the left branch of the portal vein was dissected and ligated with a 6.0 silk suture. In the eight sham-operated rats, the vessels were dissected in t…		right lobe control	Chloral hydrate anesthesia (50 mg/ml; 0.75 ml/100 g body weight intraperitoneally) used for tumor inoculation. Gaseous mixture (11/min oxygen, 21/min nitrous oxide (N20), and 4% isoflurane for 3 min as induction and then maintained on 1.5% isoflurane) used for surgery, infusion, and sacrifice.	liver lobe freeze clamp and remainder immersed in liquid N2	during anesthesia, before sacrifice	N/D				376±10
													left lobe control								375±9
													right lobe non-ligated PVBL								379±9
													left lobe ligated PVBL								341±11
1987	Effect of decreased oxygen availability on NADH and lactate contents in human skeletal muscle during exercise	https://doi.org/10.1111/j.1748-1716.1987.tb08213.x	Human	8 healthy untrained men, height avg: 179 cm, weight avg: 73 kg (64-85), and vO2max avg: 3.2 l/min (2.6-4.1)	male	26 (19-34)	N/D	overnight fast before experiment	Muscle	Lateral aspect of the quadriceps femoris	Subjects breathed either room air (21% 02, normoxia) or 11.4% 02 in N2 (respiratory hypoxia/hypoxic - Resp. Hx.) for 15 min and during the subsequent exercise period. Exercise consisted of cycling corresponding to 25% VO2 max for 2 min and 50% VO2max for 5 min. Subjects rested for 1h before trying experiment again with other gas.	Rest/Normoxia		N/A	Incision then freezing in liquid N2	N/A	Bioluminescent assay described in https://doi.org/10.1111/j.1475-097X.1983.tb00856.x	1.81±0.07 mmol/kg dry weight	0.136±0.018
												Rest/Hypoxia						1.74±0.07	0.144±0.018
												Exercise/Normoxia						1.79±0.08	0.177±0.008
												Exercise/Hypoxia						1.80±0.09	0.172±0.014
1974	Studies on the Metabolic Effects Induced in the Rat by a High-Fat Diet: Control of Glucose Metabolism in Adipose Tissue of Fed and Fasted Rats	https://doi.org/10.1111/j.1432-1033.1974.tb03800.x	Rat	Wistar	male	~7 weeks (3-4 weeks from weaning)	N/D	Fed for 3-4 weeks from weaning on low-carb, high-fat (35.5% lard) synthetic diet. Half of the animals were fasted for 24h before experiment	White adipose Tissue	Epididymal Adipose Tissue	Tissues were incubated in Krebs-Ringer-bicarbonate buffer, 2 % albumin, 10 mM glucose (1-14C, 6-14C, or U-14C), 1000 pU/ml insulin	14C Glucose isotope at C-1	Fed		N/D	N/D	Lactate dehydrogenase enzymatic determination												17.9±1.0
												14C Glucose isotope at C-6																	18.4±1.1
												14C universally labelled glucose isotope																	17.0±1.1
												14C Glucose isotope at C-1	Fasted																8.6±0.4
												14C Glucose isotope at C-6																	7.8±0.3
												14C universally labelled glucose isotope																	8.2±0.2
2004	Thioredoxin-interacting protein deficiency disrupts the fasting-feeding metabolic transition	https://doi.org/10.1194/jlr.M400341-JLR200	Mouse	Txnip-deficient mice on a C3H/DiSnA genetic background. Txnip-deficient mice were similar in weight and activity to wild-type or heterozygous littermates, with no differences in food consumption.		around 9 months or less	12 h light-dark cycle at an ambient temperature of 23C, housed in groups of 5 or less.	Ad libitum access to water and rodent chow containing 6% fat (Diet No. 8604; Harlan Teklad, Madison, WI). Studies conducted in the fasted state, samples were obtained at 12:00 noon after an overnight fast.	Liver	Whole organ	N/A	WT	Fed	Cervical Dislocation	Surgical excision and freeze-clamp	Sacrifice immediately followed by organ excision and snap-freeze.	Frozen tissue homogenized, homogenate extracted, centrifuged, and supernatant extracted and centrifuged. Supernatant filtered and diluted for HPLC assay with Supelcosil LC-18-T column (Supelco)							6.3							Data extracted from graphs using webplotdigitizer. Graph was represented as NADH:NAD+, therefore the reciprocal values (1/x) are presented here to show NAD+:NADH.
												Txnip+												2.9
												WT	Fasted											4.8
												Txnip+												5.3
1967	Pyridine nucleotide synthesis by rat adipose tissue in vitro	PMID: 14564702	Rat	Wistar, 350-400g,	Male	N/D	N/D	normal fed vs 48h-fasted-48h-refed	white adipose Tissue	Epididymal fat pad	N/A	Gl-1-14C	Normal fed	"sharp blow to the head"	Tissue excised and transferred to Krebs-Ringer bicarbonate buffer	N/D	Pyridine nucleotide concentration in each fraction was determined by fluorescence in strong base according to Lohy, Roberts, and Kapphahn (19). Fluorescence was measured in a fluorometer (G. K. Turner, Associates, Palo Alto, Calif., Model 110)													19.94 NAD/mg Nitrogen	NAD normalized to Nitrogen content. Nitrogen determined by micro-Kjeldahl digestion followed by nesslerization
												Gl-6-14C																		24.38
												Ribose-1-14C																		31.56
												Ribose-1-14C (10mM)																		27.11
												Gl-1-14C	Fasted-Refed																	26.91
												Gl-6-14C																		43.56
												Ribose-1-14C																		39.82
2018	Dihydronicotinamide riboside is a potent NAD concentration enhancer in vitro and in vivo	doi.org/10.1074/jbc.RA118.005772	Mouse	C57BL/6J (n=8)	male	8 weeks	12h/12h light/dark cycle	Ad-libitum food/water	Blood			PBS (IP injection)	Control (Vehicle)	Cardiac puncture and other non-disclosed method	4h after injection mice were subjected to cardiac puncture for blood collection and sacrificed. Organs were harvested, immediately frozen in liquid nitrogen, and then stored at 80 °C until NAD analyses.	Tissue harvest after exsanguination	HPLC with detection of the peak at 250-260 nm			23.9±2.2 pmol/mg
									Liver											834.9±130.7
									Kidney											590.8±83.9
									Brain											51.0±13.5
									Muscle											274.3±11.6
									White adipose tissue	Epididymal Adipose Tissue										15.2±5.9
									Blood			1000 mg/kg NRH in PBS (IP injection)	NRH							57.0±4.6
									Liver											4488.1±142.0
									Kidney											1833.1±148.9
									Brain											112.9±17.3
									Muscle											338.3±91.9
									White adipose tissue											41.3±2.7
2013	Pharmacological activation of NQO1 increases NAD+ levels and attenuates cisplatin-mediated acute kidney injury in mice	doi.org/10.1038/ki.2013.330	Mouse	C57BL/6 WT mice from Orient Bio. NQO1 knockout mice from Animal Model Center, Korea Research Institute of Bioscience and Biotechnology. Mice housed at 20-22 degrees C, relative humidity of 50±5%, in pathogen-free facility.	N/D	8 weeks	12h/12h light/dark cycle	"standard commercial diet" ad-libitum	Kidney	whole kidney	bL-treated mice were administered bL orally once a day for 4 days. Cisplatin-treated mice were injected once at 12h after the first bL administration. Mice were killed 72h after single cisplatin injection.	control (n=5)	WT	N/D	N/D	N/D	NAD/NADH kit (BioAssay Systems, Hayward, CA) Enzymatic colorimetric							1.23
												cisplatin (20 mg/kg; n=5)												0.71
												beta-Lapachone (bL) (40 mg/kg) + cisplatin (n=5)												1.17
												bL alone (n=5)												2.11
												control (n=5)	NQO1 Knockout											0.58
												cisplatin (n=5)												0.79
												bL + cisplatin (n=5)												0.77
												bL alone (n=5)												0.57
2015	Age-related metabolic fatigue during low glucose conditions in rat hippocampus	https://doi.org/10.1016/j.neurobiolaging.2014.09.016	Rat	F344 rats (Harlan, Indianapolis, IN, USA)	N/D	1 to 2 months old (mo) (young adult)	N/D	N/D	Brain	The hippocampus was rapidly dissected and transverse slices (400 mm) were cut on a manual tissue chopper (Galeffi et al., 2007, 2011). Slices were transferred immediately to an oxygenated holding chamber maintained at 22 degrees C, and allowed to recover for at least 3 hours. Slices were then transferred to a recording chamber, and partly submerged (approximately 1 mm) in ACSF buffer, which was c…	Slices were incubated for a minimum of 3 hours before physiological experimentation to allow for adequate recovery of astrocytic glycogen stores. hippocampal slices then exposed to moderate glucose deprivation (2.5 mM glucose instead of euglycemic 10 mM) for 40 minutes, allowing slices to recover in 10 mM glucose buffer for an additional 40 minutes.	Control (no stress)		isoflurane anesthesia followed by decapitation	Brain rapidly removed from the skull and placed in ice-cold artificial cerebrospinal fluid (ACSF) oxygenated with 95% O2/5% CO2 for 2 minutes. The ACSF solution consisted of (in mM): NaCl, 124; KCl, 3.0; NaH2PO4, 1.25; NaHCO3, 24; CaCl2, 2.00; MgSO4, 2.00; dextrose, 10; and pH 7.4.	N/D	hippocampal slices were allowed to recover in an incubation chamber for 1 hour at room temperature and then kept at 36.0-36.5 degrees C for 2 hours before any further experimental manipulation. Total NAD+ and NADH (NAD[H]) content was measured using NAD+/NADH assay kit (from Abcam # ab65348) = enzymatic colorimetric			146 mol/100 mg tissue				7.9							NAD data extracted from graphs using webplotdigitizer
												After Glucose Deprivation								146				21
												After Recovery								139				7.3
						12 to 20 mo (older adult)						Control (no stress)								153				6.4
												After Glucose Deprivation								132				17
												After Recovery								139				12
2016	Tissue-specific regulation of sirtuin and nicotinamide adenine dinucleotide biosynthetic pathways identified in C57Bl/6 mice in response to high-fat feeding	https://doi.org/10.1016/j.jnutbio.2016.07.013	Mouse	C57BL/6 (n=12 per diet group),	male	12 weeks	12h/12h light/dark cycle	High-fat diet (HFD) (60% of energy from fat) ad libitum (D12492 Research Diets, NJ, USA) OR Low-fat diet (LFD) (10% of energy from fat) ad libitum (D12450B, Research Diets, NJ, USA)	White Adipose Tissue (WAT)	Epididymal Fat Tissue		3 days LFD		All mice were sacrificed within a 3-h period beginning at 2.5 h from the start of the 12-h light cycle. Animals killed by cardiac puncture under terminal anaesthesia induced by Euthatal (sodium phenobarbital) at a concentration of 500 mg/Kg injected IP	N/D	N/D	Enzymatic fluorometric kit	14 pmol/mg tissue	11	25				1.3							Data extracted from graphs using webplotdigitizer
												3 days HFD						18	6.5	24				2.6
												7 days LFD						15	10	26				1.2
												7 days HFD						23	9.1	32				2.8
									Muscle	Gastrocnemius		1 week LFD						16	17	33				1
												1 week HFD						21	14	36				1.5
												8 weeks LFD						12	9.4	20				1.1
												8 weeks HFD						10	6.1	15				1.4
												16 weeks LFD						11	13	24				1.1
												16 weeks HFD						12	7	19				1.6
1968	NAD Synthesis in Animal Tissues	https://doi.org/10.5925/jnsv1954.14.Supplement_123	Mouse	C57Black	male	N/D	N/D	N/D	liver			Saline (IP injection 4h before sacrifice for all treatments)	n=8	N/D	N/D	N/D	"https://doi.org/10.1016/0304-4165(65)90118-2 https://www.jbc.org/content/213/1/271.long ENZYMATIC COLORIMETRIC USING ALCOHOL DESHYDROGENASE	1.02±0.07 umol/g wet tissue
												250mg/kg Nicotinic Acid (NA)						2.00±0.09
												500 mg/kg Nicotinamide (NAM)						4.53±0.14
												500mg/kg NAM + 250 mg/kg NA						2.68±0.10
												Saline						1.01±0.07
												500 mg/kg NAM						5.24±0.11
												90 mg/kg NA						1.75±0.11
												Saline IP injection every 15 minutes for 4h						1.01±0.06
												6 mg/kg NA injection every 15 minutes for 4h						4.35±0.13
2014	Pre-endurance training prevents acute alcoholic liver injury in rats through the regulation of damaged mitochondria accumulation and mitophagy balance	doi.org/10.1007/s12072-014-9529-5	Rat	Sprague–Dawley (n=48) , 21-22 degrees C Intial Weight: 198.23 ± 4.42 g Final Weight: 364.69 ± 9.99 g	Male	6.98 ± 0.73 weeks	12h dark/12h light cycle	Free access to food (not specified) and tap water	Liver	Whole Organ	Alcohol (5 g/kg bodyweight) was diluted (50:50, v/v) in water and administered to the experimental rats by gastric intubation using an appropriate rat-feeding stainless steel needle, whereas the control rats received water for 5 days (twice a day at 1 h interval in experimental and control rats). The rats were subjected to unloaded swimming training five times a week for a total of 12 weeks in a …	Control (n=12)		IP injection with urethane (30 % w/v) at a dose of 1 ml/250 g body weight at 24 h after the last treatment.	Liver tissue was excised and finely minced in an Ice-cold isolation medium (0.25 M Sucrose, 2.0 mM HEPES, 0.1 mM EDTA, pH 7.5). The remaining liver samples were immediately frozen in liquid nitrogen and stored at -70 C.	"Quickly"	NAD/NADH kit (Biovision)							0.32 ± 0.04
				Initial Weight: 200.12 ± 4.16 g Final Weight: 369.57 ± 11.73g								5 day alcohol intake (n=12)												0.87 ± 0.15
				Intial Weight: 196.48 ± 4.51 Final Weight: 358.74 ± 10.56								12 wk exercise (n=12)												0.21 ± 0.02
				Intial Weight: 201.65 ± 4.63 Final Weight: 357.48 ± 11.01								12-wk exercise plus 5-day alcohol intake (n=12)												0.53 ± 0.09
1984	Redox state of brown adipose tissue as a possible determinant of its blood flow	https://doi.org/10.1139/y84-159	Rats	Sprague-Dawley; pathogen free; 6 C; 350-380 g	Male	N/D (but paper says: "They were used during their 5th week in the cold"; unclear if they mean 5th week from when the rats were born)	N/D	Semisynthetic	Brown Adipose Tissue (BAT)	Interscapular	In the rats in which hematocrits were altered to decrease or increase the oxygen carrying capacity of the blood and thus alter blood flow to BAT; transfusions were given 1 h after surgery; infusion of NE began 40 min later.	Normal Hematocrit (HCT)	Norepinephrine levels (ng/(min x g)): 0 (n = 5)	Anesthetized with sodium barbital (1.4 mg/g body weighto '"), injected i.p. The rats breathed a gas mixture of 80% N20 - 20% O2 to ensure analgesia	The IBAT was exposed and the overlying white adipose tissue was removed. The incision in the skin over the IBAT was closed with wound clips and remained closed until freeze fixing of the tissue in situ. Freeze clamping.	40-45 mins	Spectrophotometry; lactate and pyruvate were measured with lactic dehydrogenase												11.7
													1 (n= 4)																10.4
													2.5 (n = 4)																12.2
													4 (n = 4)																14.2
													6 (n = 2)																16.2
													7.5 (n = 4)																17.5
													10 (n = 5)																19.2
													12.5 ( n = 4)																20.5
												Reduced HCT	4 (n = 5)																20.7
													6 (n=2)																23.2
												Elevated HCT	12.5 (n = 5)																13.5
2017	Imaging Redox States in Mouse Muscles of Different Ages	https://doi.org/10.1007/978-3-319-55231-6_8	Mice	Mice with the Cre-inducible (lox-STOP-lox) allele of Nampt under the control of the CAGGS promoter were crossed to mice bearing Cre under the control of the muscle creatine kinase promoter to obtain muscle-specific overexpression of Nampt C57BL6 mice 25-35 g	Male	Elder: 13 months Young: 3.5 months	N/D	N/D	Muscle	Whole Quadricep	Transgenic mice have an overexpression of the Nampt allele	Elder Nampt transgenic (n=3; for all)		Cervical Dislocation	Hind legs were removed immediately after sacrifice. Quadriceps were dissected and removed of adipose tissue. Flash frozen in liquid nitrogen and embedded (for redox scanning)	"Immediately"	Redox Scanning: to obtain the fluorescence images of oxidized flavoprotein (Fp) and NADH for all muscle samples. Neutral density filters were added to the emission channels to avoid signal saturation. Image data were post-processed by a customized MATLAB program. The nominal concentrations of Fp and NADH in tissue were interpreted based on reference standards and neutral density filter difference…													Mean NADH (uM): 62 ± 12	NADH concentrations were not normalized to tissue weight or protein content
												Young Nampt Transgenic																		77 ± 22
												Elder Nampt control																		66 ± 20
												Young Nampt Control																		87 ± 12
1966	Factors influencing the utilization of ketone bodies by mouse adipose tissue	PMID: 4221104	Mice	"A strain"	male	8 weeks	N/D	Purina Laboratory Chow	White Adipose Tissue (WAT)	Epididymal Fat Pads		3hr incubation in Krebs-Ringer bicarbonate buffer (pH 7.4) with 3% bovine serum albumin and 3 umol/mL nicotinamide.	Control (n=4)	cervical dislocation	removed after sacrifice and bisected laterally before being transferred to buffer.	immediate	Nucleotide quantitation method as described by Lowry et al. (Lowry, 0. H., N. R. Roberts, and J. I. Kapphahn. J. Biol. Chem. 224: 1047, 1957), and as modified by Lindall et al. (Lindall, A. W., Jr., and A. Lazarow. Metabolism 13: 259, 1964) The nitrogen content of the fat pads was determined by micro-Kjeldahl digestion followed by nesslerization													(umol/mg N in tissue) NAD+: 2.903 NADH: 0.203 NADP+: 0.707 NADPH: 0.358	Pyridine nucleotide levels normalized to tissue nitrogen content.
													Nicotinamide (n=4)																	NAD+: 6.547 NADH: 0.212 NADP+: 1.519 NADPH: 0.306
2009 (published in 2010?)	Visualization and quantification of NAD(H) in brain sections by a novel histo-enzymatic nitrotetrazolium blue staining technique	https://doi.org/10.1016/j.brainres.2009.12.042	Rat	Fischer 344 300-400g	Male	Adult	N/D (Guide for the Care and Use of Laboratory Animals and approved by the University of Maryland Institu- tional Animal Care and Use Committee.)	N/D	Brain	Cortex, Striatum, Hippocampus sections: CA3 - (Denate Gyrus) DG, CA1	Control vs 30 mins of ischemic tissue	Control	n=4	Decapitation	Frozen fresh or 30 mins after ischemia in mold with Tissue - Tek/OCT and in -30C isopropanol cooled in lq nitrogen.	30s delay for control to freeze. 30 mins for ischemic brains	Cyclic Enzymatic assay after a PCA (perchloric acid) extraction. Enzymatic colorimetric			CA1: 1262 pmol/mg CA3-DG: 823 Striatum: 1113 Cortex: 1380											Data extracted from graphs using webplotdigitizer
												30 mins of Ischemic Tissue	n=4							CA1: 688 CA3-DG: 781 Striatum: 785 Cortex: 885
2018	CD38 is methylated in prostate cancer and regulates extracellular NAD+	https://doi.org/10.1186/s40170-018-0186-3	Mice	C57BL/6J (WT) and B6.129P2-Cd38tm1Lnd/J (CD38KO)	Male	Adult (8-16 weeks)	Division of Laboratory and Animal Medicine at UCLA according to approved protocols.	Division of Laboratory and Animal Medicine at UCLA according to approved protocols.	Prostate	Whole Organ	CD38 -/-																			Relative NAD+/DNA: 0.99 Relative NADH/DNA: 0.95	Data extracted from graphs using webplotdigitizer
											CD38 +/+																			Relative NAD+/DNA: 1.0 Relative NADH/DNA: 1.0
									Seminal Vesicles	Total	CD38 -/-				Rinsed with PBS, and stored in PBS on ice. Maintained at room temperature.	Unknown	DNA measurement against DNA standards.													Relative NAD+/Protein: 2.0
											CD38 +/+				For seminal vesicles without fluid, they were placed on the coronal plane and fluid was pushed out.		NAD+/NADH-Glo Assay (Promega) = bioluminescent assay										1
										Without fluid	CD38 -/-																1.2
											CD38 +/+																1
									Liver		N/D on any numbers
1993	Magnesium enhances function of postischaemic human myocardial tissue	PMID: 8221757 doi.org/10.1093/cvr/27.6.1009	Human	PAtients going cardiac surgery	Male and female	52-58	N/D	N/D	Trabeculae	Right Atrial Appendages	Dissected the trabeculae in a modified Krebs-Henseleit biffer with different amount of Mg2+	Control	n=4 (Male - 4; Female - 0)	Not dead; not stated how they put them in anesthesia	Tissue was removed surgically before cross clamped and cardioplegia, transfer into modified Krebs-Henseleit buffer. Fast frozen thereafter for measurement.	30 minutes to test mechanical function (then it was fast frozen)	HPLC			1.92umol/g											Cardiac trabeculae was maintained in a buffer after harvesting. This data will not be included in the meta-analysis of the physiological NAD levels.
												1.2mM	n=9 (Male - 7; Female - 2)							1.47
												16mM	n=9 (Male 7; Female 2)							1.69
1995	Kinetic Analysis of Enzymic Activities: Prediction of Multiple Forms of 17Beta- Hydroxysteroid Dehydrogenase	https://doi.org/10.1016/0960-0760(95)00200-6	Mice	N/D	Female	N/D	N/D	N/D	Mouse Ovary		17Beta - HSD (enzyme that is highly specific for E2) activity with E2; measured the content of NADP and NAD in the cytosol of the tissue	N/D	N/D	N/D	N/D	N/d (but said 30 minutes to measure the amounts)	N/D				0.55 nmol/mg						NADP/NAD: 2.05 NADP concentration by protein content: 1.13 nmol/mg
									Term Placenta												155.39						NADP/NAD: 0.53 NADP concentration by protein content: 82.42 nmol/mg
									Mouse Ovary in Non Preg	Cytosol	17B-HSD activity with E2 and T (ligans that are specific to 17-HSD)										E2 0.24 nmol/mg T 0.15						NADP Concentration by Protein content E2 1.02nmol/mg T 0.19
										Microsomes											E2 2.03 T 1.44						NADP Concentration by Protein content E2 1.35 T 0.42
2014	Resistin and visfatin in steatotic and non-steatotic livers in the setting of partial hepatectomy under ischemia-reperfusion	https://doi.org/10.1016/j.jhep.2013.07.041.	Rat	Lean (Ln) (350-400g) and Obese (ob) (400-450g) Zucker and Wistar (200-220g)	Male	N/D 10 Days given food however	N/D	Choline deficient or standard chow for 10 days	Liver	Partial hepatectomy	Ob Zucker Rats (n=6; each treatment indicates 1 rat)	Sham		Not euthanized	Hepatectomy with or without 60 min of ischemia as well as 60 mins of ischemia without hepatectomy.	24h after surgical completion	N/D	159 nmol/g													Data extracted from graphs using webplotdigitizer
												Anti Resistin						763
												Visfatin						1658
												Anti resistin						1737
												Anti visfatin						316
												Anti visfatin						325
2017	Maternal high calorie diet induces mitochondrial dysfunction and senescence phenotype in subcutaneous fat of newborn mice	https://doi.org/10.18632/oncotarget.19948.	Mice	C57BL/6J	Female (mother)	2 months old	N/D	Normal calorie diet (NCD) (3.85 kcal/g; 10% from fat, 20% from protein, 70% from carbohydrates) High calorie diet (HCD) (5.24 kcal.g; 60% fat, 20% protein, 20% carbs) AND niacin supplements (400mg/g)
					Pups of mothers	6 Weeks	12h dark/light cycle	Free access to food and water	Adipose tissue		The mother's diet affected the genotype and phenotype of the pup; no additional stress on the pup	Born from NCD mother (m-NCD)	n=6	Cervical dislocation	Adipose tissue was explanted and immediately analysed.	Immediately	NAD+/NADH Quantitation Kit (Sigma-Aldrich) : enzymatic colorimetric							(Upper end to lower end) 21 - 9							Data extracted from graphs using webplotdigitizer
												Born from HCD mother (m-HCD)	n=6											7 - 3
												m-HCD with niacin	n=6											Only note an increase in ratio; no available data
2017	The effect of temperature in the range of −0.8 to 4 °C on lamb meat color stability	https://doi.org/10.1016/j.meatsci.2017.07.010	Sheep	Cross-breed small-tail han sheep and fat-tail han sheep	Same gender (which gender is not noted)	8 months old	Local slaughterhouse protocols	Local slauterhouse protocols	Muscle sample	Longissimus thoracis et lumborum (LTL) from either side of the carcass	Number of days after taking the sample, the effect on the muscle's colour and other properties.	Control (4 degrees celsius)	0 days after collection	Local slaughterhouse protocols without electrical stimulation	Chilled in -18 degrees C; treatment after every number of days involved freezing in liquid nitrogen and stored a -80 degrees C for analysis	2.5h	Method by Li, Landhal, Zamaratskais, and Lunderstrom (2012) with modifications NADH is extracted with an alkaline extraction and then neutralized. Centrifuged after flocculating denatured protein. NADH content assay's absorbance changes measured (Spectra MAX 190, Molecular Devices, American) based on the reduction of DCPIP to its colourless form.		280 nmol/g												Webplotdigitizer
													2						162
													4						128
													6						130
													8						125
													10						95
												Controlled Freezing Point Storage (-0.8 degrees celsius)	0						295
													2						196
													4						172
													6						155
													8						147
													10						116
2005	B-NAD is a novel nucleotide released on stimulation of nerve terminals in human urinary bladder detrusor muscle	https://doi.org/10.1152/ajprenal.00314.2005.	Human	Cystectomy for cancer, no radiotherapy	Male (9) and female (1)	51-82 years	N/D	N/D	Human Bladder Detrusor muscle	Distant from tumor sites	Electrical field stimulation	Detrusor muscle tissue segments (50 – 60 mg wet wt) were placed in small-volume (200 l) water-jacket Brandel superfusion chambers for neurotransmitter overflow experiments. Briefly, after 45-min equilibration, the tissues were subjected to a 15-s “conditioning” stimulation with a train of square wave pulses of 0.1-ms duration at 4 Hz.		Alive	Obtained by Cooperative Human Tissue Network; tissue was placed in RPMI medium (4 degrees C) immediately and transported to lab where they were put in oxygenated Krebs solution. Connective tissues and fat was removed.	N/D	HPLC Fraction Analysis: Compounds released during EFS concentrated in speed vaccuum. Put into HPLC system and collected in culture tubes based on their retention times. Retention times were determined via standards. The samples were further subjected to ethno-derivatization with 2-chloroactealdehydde (Sample preparation and HPLC Assay of Etheno-Nucleotides)													B NAD (fmol/mg tissue): 7	Data extracted from graphs using webplotdigitizer
2017	Exacerbation of Brain Injury by Post-Stroke Exercise is Contingent Upon Exercise Initiation Timing	https://doi.org/10.3389/fncel.2017.00311	Rats	Sprague-Drawley (280-300g) (n=230)	Male	Adult	N/D	N/D	Brain	Middle cerebral artery (MCA) occlusion for 2 h (for stroke)	Post-stroke exercise at various points	(None for control; look below)	Sham injury control gp 1 - 2 (n=10 per gp)	1%–3% isoflurane and a mixture of 70% nitrous oxide and 30% oxygen, and were maintained with a facemask using 1% isoflurane delivered from a calibrated precision vaporizer.	N/D	24 h after forced exercise for detection of infarct volume, 30 min after exercise for quick detection of levels of ATP, NADH and ROS, 24 h for cell death detection, as well as at 3 h and 24 h after exercise termination for later protein expression of angiogenic growth factors.	NAD/NADH Quantitation Colorimetric Kit; Bio Vision, Inc., Mountain View, CA, USA										N/D				Data extracted from graphs using webplotdigitizer
											No post-stroke exercise		Stroke group 1 - 9 (n = 10 per gp)																	Fraction measured unclear: Total NAD(H) or NAD(H) 6h: 0.06 , 24h: 0.05, 3 days: 0.05
											Post-stroke exercise initiated after either 6 h (n = 40), 24 h (n = 40), or 3 days (n = 40) of reperfusion or equivalent time.	The rotarod (R03-1; Xin-Ruan Instruments, Inc., Shanghai, China) was used as a training platform in this study. Animals performed 30 min of rotarod exercise. In intense exercise, speed incrementally increased from 5 rpm to 35 rpm over the 30 min period, while in mild exercise, speed incrementally increased from 5 rpm to 15 rpm over the 30 min period. Exercise was initiated after 6 h, 24 h, or 3 d…	Stroke gp 1 - 12																	6h: 0.05, 24h: 0.03, 3 days: 0.05
2017	The neuroprotective compound P7C3-A20 promotes neurogenesis and improves cognitive function after ischemic stroke	https://doi.org/10.1016/j.expneurol.2017.01.006.	Rats	Sprague-drawley (280-330g) (Body temp = 36.5 - 37.5 degrees C) (n= 75)	Male	Adult	N/D	N/D	Brain	Cortical	Ischemic Stroke induced	Sham (treated identical to tMCAO except no suture placed)	n=6	Rats were sacrificed 48 h post-occlusion and brains were immediately dissected and flash frozen. Anesthesized with 3% isoflurane/70% N2O/30% O2 and maintained with 2% isoflurane.	Tissue was homogenized in buffer (0.2 N NaOH, 0.1 M PBS, 0.125 μg/ml pepstatin, 1 μg/ml leupeptin and 2.5 μg/ml aprotinin, 4 °C) using a Dounce homogenizer and then homogenate was flash frozen in liquid nitrogen.	Immediately	Modified version of the NAD/NADH-Glo Assay provided by Promega (Promega Corporation, Madison WI) for cortical tissue as previously described						0.37 nmol/ng								Data extracted from graphs using webplotdigitizer
												tMCAO + Vehicle (right common carotid artery was exposed with a midline neck incision (dissected around nerves). External carotid artery and superior thyroid artery were ligated. 4-0 suture with a heat blunt tip coated with poly-L-lysine solution used for occulusion. Occuluded for 90 min and withdrawn for reperfusion. Seal ECA)											0.21
												tMCAO + A20											0.35
											Hippocampal	Sham											0.13 nmol/ng
												tMCAO + Vehicle											0.07
												tMCAO +A20											0.1
2015	Surrogate analyte approach for quantitation of endogenous NAD+ in human acidified blood samples using liquid chromatography coupled with electrospray ionization tandem mass spectrometry	https://doi.org/10.1016/j.jchromb.2015.12.040	Human	Healthy volunteers	Male and Female (numbers depend on study)	Depend on study (check under treatment conditions)	N/D	N/D	Blood		Circadian Effect		8:00:00 AM (female = 8, male = 2)	Not euthanized	Collected in tubes with K2EDTA (anti-coagulant). Transferred to tubes with 0.5N perchloric acid solutions. Stored at -70 degree C until analysis	N/D	LC-MS/MS analysis ( Shimadzu Nexera coupled to a QTRAP 5500 mass spec equipped with a turbo-electrospray interface in positive ionization mode).				22 ug/mL										Data extracted from graphs using webplotdigitizer
													13:00:00								28
													17:00:00								28
													8:00 AM (Next day)								22
											Age effect		18-19 years (n=3)								35 ug/mL
													20-29 (n=9)								30
													30-39 ( n = 9)								25
													40-49 (n=11)								26
													50-59 (n=10)								25
													60-69 (n=8)								27
1989	NAD and NADH Values in Rapidly Sample Dog Heart Tissues by Two Different Extraction Methods	https://doi.org/10.1016/0003-2697(89)90599-X	Dogs	Mongrel	N/D	N/D	N/D	N/D	Heart	Subepicardium and subendocardium (4 samples each weighing 10-40mg wet)	Ischemic State (coronary artery occlusion; 3 dog's left ventricle sliced and incubated at 37 degrees C for 5 min in anoxic conditions. Immersed in lq Nitrogen and 10 samples taken from each tissue type)	NAD extraction by the Klingenberg Method	Normal Tissue (n=19)	Pentoarbital anesthesia	Rapid freeze-clamping device	N/D	Using bacterial luciferase. Bioluminescence was measured on a 101C luminescence reader.				5.08 (nmol/mg protein)
													Ischemic Tissue (n=20)								4.27
												NADH Extraction by Klingenberg Method	Normal Tissue (n=20)									0.18
													Ischemic Tissue (n=20)									1.43
												NAD Karp Method	Normal Tissue (n=17)								4.37
													Ischemic Tissue (n=20)								3.45
												NADH Karp Method	Normal Tissue (n=17)									0.09
													Ischemic Tissue (n=20)									0.94
2011	Age-associated differences in the inhibition of mitochondrial permeability transition pore opening by cyclosporine A	https://doi.org/10.1111/j.1399-6576.2011.02421.x.	Rats	Fischer 344	Male	Young: 3-5 months (240-300g) Old: 20-24 months (400-450g)	N/D	N/D	Heart	Left ventricule	Animals underwent ischemia/reperfusion (I/R) via LAD coronary artery occulusion followed by 10 mins of reperfusion. Cyclosporine A (CsA) groups recieved 10mL/kg of CsA in DMSO for 2 mins intravenously for 5 mins before reperfusion.	Sham	Young	Intraperitoneal injection of sodium thiobutabarbital (120-135mg/kg) for anesthesia Euthanasia with overdoseon sodium thiobutabarbital	Left ventricular samples were immediately frozed in lq Nitrogen and stored at -80 degrees C for subsequent analysis.	N/D	Extracted via perchloric acid. Homogenized and neutralized. Determined concentration fluorometrically in dilutions of the supernatant sample using alcohol dehydrogenase. Multifrequency Phase ISS K2 Spectrofluorimeter	198 nmol/g tissue													Data extracted from graphs using webplotdigitizer
													Old					214
												I/R	Young					48
													Old					91
												I/R + CsA	Young					111
													Old					106
1996	Skeletal Muscle Metabolism in Experimental Heart Failure	https://doi.org/10.1006/jmcc.1996.0219	Rats	Spargue-Dawley (50-80g)	Female	N/D ("different ages" were age-matched	N/D	Standard Diet - same quantity of food as consumed by control and treated (University of Brescia)	Skeletal Muscle	Soleus, Extensor Digitorum Longus, Tibialis anterior	Intraperitoneal injection given of 50mg/kg of monocrotaline (induce Congestive Heart failure). Some animals may develop compensatory ventricular hypertrophy with no sign of heart failure. Control rats were injected with the same volume of saline.	Congestive Heart Failure	Monocrotaline Treated(n=12)	Anesthetized with pentobarbital (45mg.kg); after 4 weeks, animals with congestive heart failure killed. 6 weeks, animals with monocrotaline injection with no sign of congestive heart failure were killed. After removal of muscle tissue, animal was decapitated	Muscles excised and frozen in liquid nitrogen; individual tissue was seperated using the Fulton et al (1952) method and weighed.	N/D	Alkaline Extraction - frozen tissue ground with phenol buffer, chloroform added, centrifuged at 4000g for 10 min at 4 degrees C. Washed 5 times with diethyl ether (the aquoues phase). Extract used for chromatography and seperate aliquot of tissue was dried at 100 degrees C to measure and dry.	Soleus = 1.72 umol/ g dry weight) Extensor Digitorum Longus = 2.93 Tibialis Anterior = 3.02	Soleus = 0.32 umol/ g dry weight) Extensor Digitorum Longus = 0.35 Tibialis Anterior = 0.19					Soleus: 9 Extensor Digitoroum Longus: 11 Tibialis Anterior: 23							Data extracted from graphs using webplotdigitizer
													Control					Soleus = 2.94 umol/ g dry weight) Extensor Digitorum Longus = 3.54 Tibialis Anterior = 2.89	Soleus = 0.12 umol/ g dry weight) Extensor Digitorum Longus = 0.25 Tibialis Anterior = 0.13					Soleus: 26 Extensor Digitoroum Longus: 18 Tibialis Anterior: 23
												Compensated	Monocrotaline Treated					Soleus = 2.86 umol/ g dry weight) Extensor Digitorum Longus =3.11 Tibialis Anterior = 3.49	Soleus = 0.10 umol/ g dry weight) Extensor Digitorum Longus = 0.13 Tibialis Anterior = 0.12					Soleus:32 Extensor Digitoroum Longus: 24 Tibialis Anterior: 34
													Control					Soleus = 2.71 umol/ g dry weight Extensor Digitorum Longus = 2.79 Tibialis Anterior = 2.78	Soleus = 0.12 umol/ g dry weight) Extensor Digitorum Longus = 0.26 Tibialis Anterior = 0.12					Soleus: 26 Extensor Digitoroum Longus: 19 Tibialis Anterior: 30
1971	Regulation of Gluconeogenesis During Exposure of Young Rats to Hypoxic Conditions	https://doi.org/10.1042/bj1210169	Rat	Hooded Wistar (avg weight = 5g)	N/D	2 day old	N/D	N/D	Liver		Placing liver in hypoxic conditions after injected a serum of the following: Serine (20umol,), lactate (100umol), aspartate (20umol)	Injected Serine	100% Air	At the desired air levels (ratio of air to N2), the rats were injected intraperitoneally with a gluconeogenic precursor. Then the injected serum was provided. After 15 mins, the rats were either frozen in liquid nitrogen (if gluconeogenesis was measured), or the liver was freeze-clamped in situ with wollenberger clamps cooled in liquid N2	Freeze clamping procedure	Peri-mortem	Spectrophotometrically coupled with enzymatic assays.	0.268umol/g	0.082 umol/g					3.5
													0					0.257	0.085					3.09							Estimation of NAD(H) levels by measuring lactate/pyruvate and acetoacetate/B hydroxybutyrate levels.
												Lactate	100					0.299	0.078					4.45
													0					0.278	0.095					2.76
												Aspartate	100					0.286	0.065					2.98
													0					0.262	0.099					3.98
2011	PARP-1 Inhibition Increases Mitochondrial Metabolism through SIRT1 Activation	https://doi.org/10.1016/j.cmet.2011.03.004	Mice	C57BL/6J	Male	4 months	12hr dark.light cycle	Libitum access to water and chow (10 kcal% of fat) or High fat diet (60 kcal% of fat)	Brown Adipose Tissue		Deletion of PARP-1 Gene which encodes a NAD+ consuming enzyme, increases NAD+ content and SIRT1 activation in muscle and brown adipose tissue	PARP-1 +/+	Brown Adipose Tissue (BAT)	CO2 inhalation or cervical dislocation (after 6hrs of fast)	N/D	N/D	Sauve et al., 2005. in Brief, the supernatant taken of tissues and placed into an HPLC C-18 column with 20mM ammonium acetate eluent (to seperate NAD+ from NAM). Peaks were collected and multiplied by 200 nmol, and divided by the tissue weight.	150 umol/kg													Data extracted from graphs using webplotdigitizer
									Muscle				Muscle					190
												PARP-1 -/-	BAT					306
													Muscle					280
2014	Extracellular Visfatin has Nicotinamide Phosphoribosyltransferase Enzymatic Activity and is Neuroprotective Against Ischemic Injury	doi.org/10.1111/cns.12273	Mice	C57L/BJ6	Male	8 weeks	N/D	free access to water and chow	Plasma		Permanent Middle Cerebral Artery Occlusion (PMCAO)		PMCAO (n=6)	N/A	N/D	N/A	NAD+/NADH Quantification Kit (K337-100; BioVision, Mountain View, CA, USA)	7.7 ± 2.3 ng/mL
											Sham		Control (n=6)					5.8 ± 2.2
2013	Hypothalamic SIRT1 prevents age-associated weight gain by improving leptin sensitivity in mice	doi.org/10.1007/s00125-013-3140-5	Mice	B6 mice	male	7 weeks	12h light/dark	Free access to water and normal chow (CLEA Rodent diet CE-2, japan)	Brain	Hypothalamus	Control		diet	N/D	N/D	N/D	Extraction with perchloric acid, then neutralized with ammonium formate before measurement with HPLC-MS	240 pmol/mg													Data extracted from graphs using webplotdigitizer
								High Fat High Sucrose (HFHS)			HFHS							185
				db/db mice (leptin deficient)		8 months		Free access to water and normal chow (CLEA Rodent diet CE-2, japan)			db/db		db/db					261
				db littermate control							db control							327
2014	Effective treatment of mitochondrial myopathy by nicotinamide riboside, a vitamin B3	doi.org/10.1002/emmm.201403943	Mice	C57BL/6 congenic background Deletor mice (adult-onset mitochondrial myopathy) have a dominant patient mutation in mitochondrial replicative helicase Twinkle	male	23-27 months	12h dark/light	ad-libitum access to CD diet (rodent diet with 11% fat, 65% carbohydrate, 24% protein of total calorie content) or NR diet (rodent diet as CD, supplemented with 0.24% of NR).	skeletal muscle	N/D	Deletor mice	CD diet	Older mice (23-27 mo)	N/A	N/D	N/D	LC-MS (Triple quadrupole)	0.132 nmol/g													Two different quantification methods used for liver and skeletal muscle. Data extracted using Webplotdigitizer.
																		0.092
																		0.111
																		0.183
																		0.208
											Wild type mice	CD diet						0.166
																		0.197
																		0.258
																		0.387
																		0.579
						17-21 mo					Deletor mice	CD diet	Deletor mice CD					0.353
											Deletor mice	NR diet	Deletor mice NR					0.65
											Wildtype mice	CD diet	Wildtype mice CD					0.537
											Wildtype mice	NR diet	Wildtype mice NR					0.936
									liver		Deletor mice	CD diet					HPLC	0.278
																		0.347
																		0.388
																		0.408
																		0.478
											Deletor mice	NR diet						0.358
																		0.54
																		0.572
																		0.659
											Wildtype mice	CD diet						0.522
																		0.522
																		0.562
																		0.412
																		0.441
											Wildtype Mice	NR diet						0.425
																		0.535
																		0.677
																		0.787
																		0.937
2014	Neurological and Histological Consequences Induced by In Vivo Cerebral Oxidative Stress: Evidence for Beneficial Effects of SRT1720, a Sirtuin 1 Activator, and Sirtuin 1-Mediated Neuroprotective Effects of Poly(ADP-ribose) Polymerase Inhibition	doi.org/10.1371/journal.pone.0087367	Rat	Sprague-Dawley (300–330 g)	male	N/D	"standard"	free access	Brain	left striatum	1 uL of 3M malonate in 0.9% NaCl vehicle solution was infused in the left striatum via a cannula during chloral hydrate anesthesia to induce cerebral oxidative stress (OS). Controls were injected with only the vehicle.	54 mg of 3AB was dissolved in 20 mL of 0.9% NaCl (0.2 M). Rats were given 3AB or its vehicle (0.9% NaCl) intracerebroventricularly (i.c.v.) 30 minutes before malonate infusion. Striatum were promptly removed at 4 or 24 hours after malonate for NAD+ determination	No condition, no treatment, normal rats. (n = 7 to 9 for all groups)	Rats received an overdose of sodium pentobarbital (150 mg/kg, i.p.) and their brains were promptly removed.	After brain removal, the left striatum were rapidly dissected on ice, weighed, and immediately homogenized for NAD determination	Immediate	Alcohol dehydrogenase colorimetric assay	121.221 pmol/mg
													Condition vehicle and treatment vehicle only					108.576
													Malonate vehicle and 3AB treatment					110.102
													Malonate condition and 3AB vehicle, 4h after malonate					67.587
													Malonate Condition and 3AB treatment. 4h group					61.265
													Malonate condition and 3AB vehicle. 24h group					38.372
													Malonate Condition and 3AB treatment. 24h group					52.108
													Non-operated					261.783
													Sham-operated					266.242
													1h after Malonate induced cerebral OS					257.325
													2h after cerebral OS					212.739
													4h after cerebral OS					171.338
													24h after cerebral OS					145.223
													48h after cerebral OS					156.051
													72h after cerebral OS					174.522
													7 days after cerebral OS					213.376
2014	NAD+ administration decreases doxorubicin-induced liver damage of mice by enhancing antioxidation capacity and decreasing DNA damage	http://dx.doi.org/10.1016/j.cbi.2014.01.013	Mice	ICR mice weighing 20–25 g were purchased from SLRC Laboratory (Shanghai, China).	male	N/D	N/D	N/D	liver	livers removed and weighed after sacrifice, then stored at -80 deg C.	To induce acute hepatic injury, mice were injected intraperitoneally with 20 mg/kg doxorubicin hydrochloride (DOX) dissolved in saline.	For a subset of mice, NAD+ at the doses of 100 or 200 mg/kg was also injected intraperitoneally 1 h before the DOX administration. Animals were sacrificed 48 h after the drug administration.	Control	N/D	N/D	Immediately after	enzyme cycling method. alcohol dehydrogenase colorimetric assay. normalized to protein content as determined by Bradford Protein Assay				244.2 ± 19.7 ug/g protein										original plot displays relative percentages of given control value. webplotdigitizer used to determine percentages which were converted to values.
													DOX condition								112.9
													DOX condition + NAD treatment								171.6
2013	Protective effect of Aplysin on hepatic injury in ethanol-treated rats	http://dx.doi.org/10.1016/j.fct.2013.08.071	Rats	Wistar rats from the Experimental Animal and Animal Experiment Center (Qingdao China), weighing between 180 and 220 g, were used in this 6-week study and acclimated in the animal facility for 7 days before experimentation. Housed in a temperature-controlled room (22–25 C) and humidity (50–60%)	Male	N/D	12h/12h light-dark cycle	free access to standard rodent chow	Liver			5 groups: control group (normal diet with normal saline); ethanol-treated group (normal diet with ethanol administration); and three Aplysin plus ethanol treatment groups (50, 100, and 150 mg /kg /day by gavage for 42 consecutive days -the other groups received an equal volume of vehicle as a control). Excluding the rats in the normal control group, the other animals were initially administered o…	Control	Twelve hours after the last ethanol treatment, the rats were anesthetized, and blood was collected by aorta ventralis puncture to determine biochemical parameters. cholesterol). The animals were then sacrificed.	Following sacrifice, the liver was obtained for histopathological and biochemical assays.	Post-mortem								2.748
													Ethanol											1.498
													Aplysin 50 mg/kg											1.939
													Aplysin 100 mg/kg											2.533
													Aplysin 150 mg/kg											2.396
2013	Protective role of NAD(P)H:quinone oxidoreductase 1 (NQO1) in cisplatin-induced nephrotoxicity	http://dx.doi.org/10.1016/j.toxlet.2013.06.239	Mice	NQO1−/− mice were genetically backcrossed C57BL/6N mice for ten generations to exclude genetic variation. Age-matched littermate male mice were used as controls for NQO1−/− mice. Housed at 22 ± 2 ◦C for 2 weeks.	male	N/D	12h/12h light/dark	free access to "standard diet"	kidney	whole kidney	single injection of cisplatin, 18 mg/kg i.p.	fed with diet containing vehicle or beta-Lapachone (BL) (0.066%) for 2 weeks before cisplatin administration.	NQO1+/+	Mice were sacrificed 24 h, 48 h, or 72 h after a single injection of cisplatin. Method is not disclosed (N/D)	N/D	N/D	NADP+/NADPH assay kit (ECNP-100; BioAssay Systems, CA, USA)								1.299
													NQO1-/-												2.811
2011	Disruption of adaptive energy metabolism and elevated ribosomal p-S6K1 levels contribute to INCL pathogenesis: partial rescue by resveratrol	doi.org/10.1093/hmg/ddq555	Mice	Generated Ppt1-KO mice that were extensively backcrossed to obtain a homogenous C57 genetic background.	N/D	6 months	12/12 light/dark	free access to standard NIH-31 diet	brain	cortical tissues			Wildtype	N/D	"freshly isolated"	N/D	NAD+/NADH Assay Kit (Abcam, Inc., Cambridge, MA, USA)							4.977							Limited information about the NAD/NADH assay (Enzymatic or fluorometric detection?)
													Ppt1-KO littermates (of WT)											1.259
2019	Endogenous nicotinamide riboside metabolism protects against diet-induced liver damage	https://doi.org/10.1038/s41467-019-12262-x	Mice	NRK1 liver-specific KO (NRK1 LKO) mice were generated by crossing NRK1loxP/loxP13 with mice expressing the Cre recombinase under the albumin promoter, all in a pure C57BL/6NTac background	male	24 weeks	12h/12h light/dark	free access to Low-fat diet (LFD)	liver				LFD Control	N/D	N/D	N/D	LC-MS	0.789 mM/kg
													LFD NRK1 LKO					0.76
								free access to High-fat diet (HFD, %CHO/FAT/PROT:20/60/20)					HFD Control					0.833
													HFD NRK1 LKO					0.692
2019	Adipose tissue NAD+ biosynthesis is required for regulating adaptive thermogenesis and whole-body energy homeostasis in mice	https://doi.org/10.1073/pnas.1909917116	Mouse	ANKO mice were generated by using Adiponectin-Cre transgenic mice and floxed-Nampt (flox/flox) mice (1) as described previously (2, 3). BANKO mice were generated by using Ucp1-Cre transgenic mice and flox/flox mice	N/D	N/D	12h/12h light/dark	ad libitum access to regular chow diet (LabDiet)	BAT				flox/flox				LC/MS/MS	541.391 pmol/mg
													BANKO					139.073
									epididymal WAT				flox/flox				HPLC	54.636
													BANKO					62.914
									subcutaneous WAT				flox/flox					62.914
													BANKO					71.192
									skeletal muscle				flox/flox					524.834
													BANKO					513.245
									Liver				flox/flox					857.616
													BANKO					839.404
2019	Nicotinamide Pathway-Dependent Sirt1 Activation Restores Calcium Homeostasis to Achieve Neuroprotection in Spinocerebellar Ataxia Type 7	https://doi.org/10.1016/j.neuron.2019.11.019	Mice	SCA7 266Q mice were maintained on the FVB/NJ background and then backcrossed onto the C57BL/6J strain background, prior to the genetic rescue experiment.	(near) equal ratio male:female within groups	8.5 weeks	12h/12h light/dark	Ad libitum access to Open Standard Diet with 15 kcal% fat	Brain	Cerebellum			WT				Mass spectrometry	282.9 pmol/mg
													SCA7					165
										Cortex			WT					303.9
													SCA7					245.6
2019	2, 20, 4, 40-tetrabromodiphenyl ether (BDE-47) induces mitochondrial dysfunction and related liver injury via eliciting miR-34a-5p-mediated mitophagy impairment*	https://doi.org/10.1016/j.envpol.2019.113693	Mice	ICR mice. Housed at controlled temperature (23 ± 1 C) and humidity (60%)	male	12 weeks	12h/12h light/dark	Ad libitum access to rodent food and water	liver		70 mice were orally gavaged with a daily 150 mg/kg dose of BDE-47 (>98% purity, Chem Service, West Chester, PA, USA) in corn oil (Sigma-Aldrich, St. Louis, MO, USA) for 12 weeks. 20 mice received an equal volume of corn oil as control.	Oral gavage daily with NR (BOC Sciences, Shirley, NY, USA) at a dose of 300 mg kg1 d1 for 4 weeks. Control and BDE-47 group received an equal volume of PBS.	Control	mice were fasted overnight, anaesthetized and sacrificed.	After sacrifice, the liver and blood were quickly harvested for experiments or stored at 80 C until analysis.	after sacrifice	EnzyChromTM NAD+/NADH Assay kit (BioAssay Systems, Hayward, CA, USA)	258.4 pmol/mg
													BDE-47					161.8
													BDE-47 + NR					237.2
												miR-34a-5p expression inhibited by adeno-associated virus-delivered shRNA sponge. The mice received a tail vein injection of AAV8 (1.5 1011 vg/mouse) at the end of 8 weeks of BDE-47 treatment. 20 mice in BDE-47 group were randomly injected with miR-34a-5p sponge (n = 10) or control sponge (n = 10). 20 mice in BDE-47 + NR group were randomly injected with Sirt3 shRNA (n = 10) or negative control (…	BDE-47 + control sponge					160													Endogenous miRNA (e.g. miR-34a-5p) usually serves to repress and regulate expression of genes by base-pairing with mRNAs. Sponge RNAs (like the one delivered via the AAV) base-pair with miRNAs in order to inhibit them.
													BDE-47 + miR-34a-5p control sponge					229.1
2019	Treadmill exercise rescues mitochondrial function and motor behavior in the CAG140 knock-in mouse model of Huntington's disease	https://doi.org/10.1016/j.cbi.2019.108907	Mice	the study used knock-in mice that contained a chimeric mouse/human exon 1 with 140 CAG repeats inserted into the mouse gene by homologous targeting. The CAG140 KI mice were maintained in-house using lines descended from heterozygous pairing. Mice were backcrossed onto the C57BL/6J background annually to maintain vigor.	3 males, 5 females per group	13–15 months	reverse 12h/12h light/dark cycle	ad libitum access to Purina rodent chow and water	brain	unclear	CAG140 KI mice presented with moderate to advanced Huntington's disease.	Treadmill running was initiated in CAG140 KI mice at 13–15 months of age. Briefly, on day 1 of week 1, mice in the exercise group ran at a speed of 8.0 ± 0.5 m/min for 40 min and closely monitored for any adverse reaction to the treadmill, inability to run, or failure to learn the task. Exercise continued at a velocity of 10.0 ± 1.5 m/min 3 times per week for a 12-week period. Treadmill speed was…	Sedentary	decapitation	brain removed fresh while kept cold on wet ice. The forebrain, excluding the cerebellum, was isolated and utilized for subsequent enzymatic and mitochondrial analyses.	after sacrifice	NAD/NADH Assay Kit (ab65348) = enzymatic colorimetric													NAD+: 0.130 uM	values not normalized to tissue weight or protein content. Also in the paper it is unclear if the values are for whole brain homogenates or for mitochondrial fractions.
													Exercise																	NAD+: 0.747 uM
													Sedentary																	NADH: 0.653 uM
													Exercise																	NADH: 0.788 uM
2001	In Vivo Role of NAD(P)H: Quinone Oxidoreductase 1 (NQO1) in the Regulation of Intracellular Redox State and Accumulation of Abdominal Adipose Tissue	https://doi.org/10.1074/jbc.M101053200	Mice	C57BL6	Male and Female (only male data shown)	24, 48, 78 week year old	12h light/dark	Standard rodent chow and acidified tap water ad libitum	Liver (24 week old)		Loss of NQO1 functional gene (NQO1 utilizes both NADH and NADPH as electron donors).		WT	Cervical dislocation (for surgical removal) For freeze clamping, sodium pentobarbital for anesthesia	Tissue surgically removed and instantly frozen in lq nitrogen. In freeze clamping method, mice were anesthetized, tissue was perfused, and prepared with the device.	N/D	C18 Chromatography column (Waters) and HPLC (Waters). Classical method (dislocation) and freeze-clamping method yielded same results, therefore combined them	0.412umol/g (same units for all in table)	0.104					3.968	0.549	0.184	0.097 umol/g of tissue
													NQ1 -/-					0.269	0.079					3.401	0.338	0.145	0.053
									Kidney				WT					0.315	0.115					2.584	0.508	0.139	0.068
													NQ1 -/-					0.233	0.101					2.32	0.412	0.127	49
									Liver (48 week)				WT					0.377	0.109					3.546	0.464	0.112	0.053
													NQ1 -/-					0.374	0.095					3.067	0.414	0.091	0.038
									Kidney				WT					0.329	0.092					3.509	0.436	0.088	0.039
													NQ1 -/-					0.175	0.055					3.175	0.4	0.067	0.027
1964	An Assay Procedure for Nicotinamide-Adenine Dinucleotides in Rat Liver and other Tissues	https://doi.org/10.3109/13813456409065351	Rats	Albino; wt. 130-150g	Females	Adult	N/D	Standard diet and water ad libidum	Liver		Extraction methods	1N HClO4		N/D	N/D	Dependant on the group that is based off of timing, for others, it is unknown	Usage of acid and alkaline extractions to remove the reduced NAD. If freeze the tissue, NADP is more greatly measured. (Enzymatic colorimetric)									27ug/g
												1N H2SO4					Utilized a Optica recording spectrophotometre for 5mins and values compared to standards									32
												0.1N HCl														12
												0.02N H2SO4														58
												0.02N HClO4														73
												0.5% CHCl3COOH														56
												0.5% HPO3														63
												0.02N H2SO4														79
												1N HClO4														38
											Liver nucleotide content after removal over time periods	0.3mins						335ug/g	87ug/g							214 ug/g	34
												3						N/D	N/D							N/D	N/D
												6						262	110							161	36
2016	Simultaneous Analysis of Major Coenzymes of Cellular Redox Reactions and Energy Using ex Vivo 1 H NMR Spectroscopy	https://doi.org/10.1021/acs.analchem.6b00442	Mouse	Wild Type (unknown type)	Males	6 months (n=6) 4 (n=12)	N/D	N/D	Heart		Simple measurement	n=6		N/D	Freeze-clamping	Clamped after 20mins of perfusion	HNMR Spectroscopy	175 ng/mg tissue	65 ng/mg tissue							9.1ng/mg tissue	4.5 ng/mg				Data extracted from graphs using webplotdigitizer
2008	Effects of hypoxia on relationships between cytosolic and mitochondrial NAD(P)H redox and superoxide generation in coronary arterial smooth muscle	https://doi.org/10.1021/acs.analchem.6b00442	Calf	Bovine	N/D	Calfs (young)	N/D	N/D	Muscle	Coronary arterial smooth muscle	Hypoxic Effects		Normoxia	Already slaughtered at slaughterhouse	Arteries were incu- bated in Krebs buffer for 1 h and gassed with 21% O2, 5% CO2, and 74% N2 at an optimal passive tension of 5 g. Then the vessels were depolarized with Krebs buffer containing 130 mM KCl in place of NaCl. After washing with Krebs buffer, the vessels were reequilibrated with Krebs buffer for another 1 h before the experiments were conducted. No mention of how the artery taken out	Post-mortem	Segments were equilibrated in 21% O2, 5% CO2, and 74% N2 gassed Krebs bicarbonate buffer for 1 h at 37°C. After fresh Krebs buffer was added, they were incubated in normoxic or hypoxic conditions for 20 min in the presence or absence of 30 mM KCl. At the end of this incubation, the incubation media was collected for measuring the amount of lactate and pyruvate released from BCA.												2		Data extracted from graphs using webplotdigitizer
											30K = 30 mM KCl		Normoxia 30K																5
													Hypoxia																7.5
													Hypoxia 30K																11.7
											Rotenone effects		Control																5
													Rotenone																10.6
2011	Cardioprotection of the aged rat heart by GSK-3 inhibitor is attenuated: age-related changes in mitochondrial permeability transition pore modulation	https://doi.org/10.1152/ajpheart.00860.2010	Rat	Fischer 344	Male (n=7 per group in following coloumn)	3-5 mo (240-300g) 20-24 mo (420-490g)	N/D	N/D	Heart	Myocardium	Ischemia and reperfusion 6 – 0 Prolene suture (Ethicon) was placed around the proximal left anterior descending (LAD) coronary artery. Coronary artery occlusion was produced by clamping the snare on the epicardial surface of the heart with a hemostat and was confirmed by the appearance of epicardial cyanosis. Reperfusion was achieved by loosening the snare and was verified by observing an epicard…	Young	Sham	Intraperitoneal injection of sodium thiobutabarbital (120-135mg/kg) Euthanasia at end with overdose of the above	N/D	10 mins after reperfusion	Fluorometrically with alcohol dehydrogenase activity (Sigma-Aldrich). Excitation at 339nm and emission wave at 460m, in Multi-Frequency Phase Spectrofluorometre.	200 nmol/g													Data extracted from graphs using webplotdigitizer
													Ischemia + Reperfusion					49
													Ischemia + Reperfusion + SB-216763, an inhibitor of glycogen synthase kinase (GSK)-3					111
												Old	Sham					214
													Ischemia + Reperfusion					92
													Ischemia + Reperfusion + SB-216763, an inhibitor of glycogen synthase kinase (GSK)-3					88
1988	NADH content in type I and type II human muscle fibres after dynamic exercise	https://doi.org/10.1042/bj2510183	Homo sapiens	71-85kg	Male (n=7)	22-31 yrs	N/A	N/A	Muscle	Quadricep femoris Type 1 Muscle fibre	40% exercise intensity from 0-10mins, 75% from 10mins to 20 mins, 100% from 20 mins to the end.	0 mins		Not euthanized	Frozen samples via nitrogen liquid. Freeze-dried and divided.	N/D	N/D		0.153mmol/kg
												10							0.095
												20							0.205
												End (no time stamped)							0.22
										" " type II muscle fibre		0 mins							0.126
												10							0.104
												20							0.183
												End (no time stamped)							0.18
										Average of both		0 mins							0.179										14.2
												10							0.113										11.1
												20							0.226										72.7
												End (no time stamped)							0.273										220.2
1984	Persistence of the effect of insulin on pyruvate dehydrogenase activity in rat white and brown adipose tissue during the preparation and subsequent incubation of mitochondria	https://dx.doi.org/10.1042%2Fbj2170441	Rat	(170-220g)	Male and Female	N/D	N/D	ad libitum on sotck lab. diet (Oxoid, basingstroke, Hants, U.K.)	Epididymal fat pads (male) and Brown adipose tissue from interscapular regions (females)				Insulin	N/D	N/D	N/D	Luciferase linked techniques				14.4 nmol/unit of glut- amate dehydrogenase.	11.3 nmol/unit of glut- amate dehydrogenase.		1.11
													No Insulin								9.4	13.5		0.787
1969	Regulation of Glycolysis and L-Glycerol 3-Phosphate Concentration in Rat Epididymal Adipose Tissue	https://doi.org/10.1042/bj1130207	Rat	150-200g	Male	N/D	N/D	Ad libitum	Epididymal fat pads		Placing the tissue in aerobic or anoxic conditions with additional supplies to determine glucose uptake	Expt 1	No addition (Aerobic)	Decapitation	Winegradl & Renold (1958) referred method	N/D	Estimation by Lactate/Pyruvate ratio Denton & Randle (1967)												3
													Insulin addition (aerobic)																5.6
												Expt 2	No addition - Aerboic																2.7
													No addition - Anaerobic																11.9
												Expt 3	None - Aerboic																4
													Adrenaline added (aerobic)																4.2
												Expt 4	Albumin added (aerobic)																2.9
													Albumin + Adrenaline (aerobic)																4.8
												Expt 5	Insulin (aerobic)																6.1
													Insulin + Adrenaline (aerobic)																3.335
													Insulin (anaerobic)																32.3
1967	Oxidized and Reduced Nicotinamide-Adenine Dinucleotide Phosphate in Tissue Suspension of Rat Liver	https://doi.org/10.1042/bj1040833	Rat	Wistar (albino); 130grams	Female	N/D	N/D	N/D	Liver (whole)	N/D	NADP and NADPH2 levels within liver homogenates, wholes ... etc (only wrote whole liver)	Whole liver		Cervical dislocation	N/D; reference to Slater, Sawyer & Strauli (1964 - unclear if it is for assay or sampling)	Post-mortem	Freeze the tissue inliquid nitrogen and thaw with excess of ice cold 0.02N H2SO4-0.1M Na2SO4-16% ethanol. Acid medium added to wet tissue. Warm to 60 degrees celsius for 20 mins. Centrifuge an neutralize. Colorimetric procedure then used fo estimate total NADP/NADPH2 (Enzymatic colorimetric: Slater, Striuli & Sawyer, 1964)									190 ug/g wet tissue	104 ug/g wet tissue
1975	Effect of Aflatoxin B1 on Pyridine Nucleotides and NADP linked Dehydrogenases	PMCID: PMC2072787	Rat	Albino Wistar (50-60g)	Male	N/D	N/D	Experimental animals given dose of aflatoxin B1 - single dose (6mg/kg body weight) intraperitoneally before death (24hrs) Fasted before sacrifice	Liver (whole)		Effect of Aflatoxin B1	Per g fresh liver	Control	Exsanguination and decapitation	Quickly removed and transferred to beakers chilled in crushed ice.	Post-mortem	Method of Pande, Bhan, and Venkitasubramanian (1964a). The reduced nucleotides were converted to the oxidized form by repeated freezing and thawing and were then analysed as for oxidized form. (COLORIMETRIC)	300mumol = 300 nmol/g (mumol = millimicromole)	170mumol = 170 nmol/g	470				1.76471	1.7013	131 mumol = 131 nmol/g	77mumol= 77 nmol/g
													Experiment					140	11	151				12.7273	0.58125	160	93
												Per 100g body weight	Control					705	430	1135				1.63953	0.568389	329	187
													Experiment					343	254	597				1.35039	0.549598	373	205
												Ratio Mean												1.79	0.6
2014	Nicotinamide N-methyltransferase knockdown protects against diet-induced obesity	https://doi.org/10.1038/nature13198	Mice	Adipose specific glut4 knockout and Glut4 overexpressing.	Male	10-12 weeks?	N/D	Nnmt ASO mice were fed standard show providing 17% cal. from fat or a HFD providing 55% cal. from fat from 6-7 wks of age. Nnmt and controls were injected at 37.5mg/kg twice a week after feeding started	Adipose tissue		Knock down Nnmt with antisense olgionucleotides (ASOs). [protects HFD mice from obesity]	NNMTASO (n=12)		10-12 weeks of age (time of death - unknown method)	N/D	N/D	NAD/NADH assay kit by Abcam	1.68 pmol/mg													Data extracted from graphs using webplotdigitizer
												Control - ASO (n=7)						2.99
2014	Measuring NAD(+) levels in mouse blood and tissue samples via a surrogate matrix approach using LC-MS/MS.	doi: 10.4155/bio.14.8.	mice	C57BL/6J	N/D	N/D	N/D	N/D	Blood	whole blood	N/D	GNE-617 (NAMPT inhibitor) 5-day daily dose of 30 mg/Kg Per Os (n=4)	t = 12 minutes (after the last dose)	N/D	Blood sample collected in K2EDTA. frozen at -70 C.	N/A	LC-MS	143,0 μM	N/D	N/D	N/D	N/D	N/D	N/D	N/D	N/D	N/D	N/D	N/D
													t = 30 minutes					149,1
													t = 1 hour					146,0
													t = 3 hours					119,6
													t = 6 hours					138,5
													t = 8 hours					135,7
													t = 24 hours					130,1
												Control: PEG400/EtOH/Water Per Os for 5 days. (n=4?)	t = 12 minutes (after the last dose)				mean: 61.74285714	67,1
													t = 30 minutes					65,0
													t = 1 hour					69,9
													t = 3 hours					58,5
													t = 6 hours					58,5
													t = 8 hours					64,3
													t = 24 hours					48,9
									Brain (n=10)	N/D	N/D	No treatment		N/D	Snap-frozen in liquid nitrogen and stored at -70 C	N/D	LC-MS	292 +/- 55,4 μg/g
									Liver (n=10)									282 +/- 90,8
									Heart (n=10)									244 +/- 57,8
									Spleen (n=10)									60,8 +/- 35
									Lung (n=10)									124 +/- 84
									Kidney (n=10)									372 +/- 96,6
									Muscle (n=10)	N/D								210 +/- 51,2
									Eye (n=10)	whole eye								84,9 +/- 20,6
1976	Effect of an ammonia load on the kidney near-equilibrium systems in the rat in vivo.	PMID: 187380	Rat	Wistar rats (180-220 g)	Female	N/D	N/D	N/D	Kidney	fasted for 48 hours	Ammonia load with IP injection of NH4Cl 2,5 mmol/Kg body wt (n=33)	t = 0 (n=6) Controls/no injection	anesthesia with Nembutal (8mg/200g) 5 minutes before death and kidney removal to obtain renal vein blood samples.	Kidney freeze-clamped immediatly after death		immediatly after death	NAD/NADH ratio calculated using Lactate/Pyruvate ratio for cytosolic NAD/NADH and Acetoacetate / B-hydroxybutyrate ratio for mitochondrial NAD/NADH.							762,2
												t = 2 (n=6)												812,2
												t = 5 (n=5)												772,3
												t = 10 (n=5)												645
												t = 15 (n=6)												885,8
												t = 30 (n=5)												990,3
											IP injection of NH4HCO3 2,5 mmol/Kg body wt gassed with 100 % CO2 (n=31)	t = 0 (n=6) Controls/no injection												762,2
												t = 2 (n=5)												765
												t = 5 (n=5)												780,5
												t = 10 (n=5)												707,3
												t = 15 (n=5)												647,3
												t = 30 (n=5)												833,11
											Constant infusion of NH4HCO3 0,3 M, NH4 Lactate or NH4 Malate at 0,o5 ml/mn for 60 minutes(n=38)	Control 1 (0,9 % NaCl)												803,6
												NH4HCO3												764,1
												Control 2 (Na Lactate)												609,8
												NH4 Lactate												698,2
												Control3 (Na Malate)												703,3
												NH4 Malate												771,2
1969	A simplified method for determination of Nicotinamide-adenine dinucleotides in liver tissue.	PMID: 4389362	Rat	Wistar Strain (Weight = 220 +/- 20 g)	Female	8 months	N/D	N/D	Liver	small liver samples	No treatment	N = 12	No treatment	Decapitation	Liver is removed and samples of liver are diretly used for acidic (1.5 g) or alkaline (1 g) extraction and homogenization	1 minute post-mortem	FLUOROMETRIC: Selective extraction of reduced and oxidized of nucleotides using acidic or alkali solvents / oxidation of NADH and NADPH2 with phenazonium methosulfate/ separation of NAD from NADP using selective enzymes and solvents / Development and measurement of fluorescence after treatment with strong alkali (NaOH, H2O2) + heat (38 C for 60 min)	447 +/- 40 nmol/g of wet tissue	199 +/- 38 nmol/g of wet tissue	646 +/- 78 nmol/g of wet tissue	N/D	N/D	N/D	1,72 - 3,02	0,18 - 0.31	409 +/- 56 nmol/g of wet tissue	96 +/- 15 nmol/g of wet tissue	N/D	N/D
			Rabbit		Male (weight= 3,5 +/- 0,2 Kg)	1 year			Liver			N = 7		N/D	N/D	N/D		717 +/- 61	227 +/- 81	944 +/- 142				2,13 - 5,33	1,58 - 4,99	397 +/- 137	136 +/- 29
1975	The contribution of tryptophan to the regulation of NAD level in mouse liver.	PMID: 203174	Mouse	white inbred	N/D	2 weeks	N/D	standard diet and water ad libitum	Liver	N/D	Young mice	No treatment	NAD+ levels in liver	Anesthesia with ether	Liver removed under anesthesia by the freeze-stop technique	Pre-mortem	Enzymatic colorimetric	0,60 +/- 0,03 μmol/g	N/D	N/D	N/D	N/D	N/D	N/D	N/D	N/D		N/D	N/D
												IP injection of 3 mmol/Kg body weight of DL-Tryptophan (6 hours before tissue removal)	NAD+ formation from Tryptophan					0,60 +/- 0,10
												IP injection of 1 mmol/Kg of body wt of NAM (4 hours before tissue removal)	NAD+ formation from Nicotinamide (NAM)					1,8 +/- 0,2
					Female	10 weeks			Liver		Adult female mice	No treatment	NAD+ levels in liver					0,89 +/- 0,04
												IP injection of 3 mmol/Kg body weight of DL-Tryptophan (6 hours before tissue removal)	NAD+ formation from Tryptophan					1,14 +/- 0,12
												IP injection of 1 mmol/Kg of body wt of NAM (4 hours before tissue removal)	NAD+ formation from Nicotinamide (NAM)					1,9 +/- 0,2
					Female				Liver		Adult female mice after 60 hours of partial hepatectomy (regenerating liver)	No treatment	NAD+ levels in liver					0,57 +/- 0,03
												IP injection of 3 mmol/Kg body weight of DL-Tryptophan (6 hours before tissue removal)	NAD+ formation from Tryptophan					0,68 +/- 0,07
												IP injection of 1 mmol/Kg of body wt of NAM (4 hours before tissue removal)	NAD+ formation from Nicotinamide (NAM)					2,3 +/-0,3
1979	Metabolic turnover of pyridine nucleotides in ascites cells of sarcoma Sa 180 and in the liver tissue of rats before and after ionizing radiation	PMID: 42856	Rat	Wistar strain	N/D	N/D	N/D	N/D	Liver	liver slices	Whole body Irradiation with 0,129 C/Kg (500R) or 0,387 C/KG (1500R). Control group non irradiated.	No irradiation (Control)	t = 0 min (after reincubation with unlabeled glucose)	Decapitation	N/D	N/D	Preincubation of liver slices in Krebs-Ringer buffer with Glucose U-C14 at 37C for 0, 20, 40, 60, 120, 180, 240 minutes / Incubation in new media with unlabelled glucose for 20, 40, 60, 120, 180, 240 minutes / media removed and cells rinsed and centrifuged/ 5 ml of NH4Cl were added to the sediment/ acid extraction of NAD+ and NADP+ / CHROMATOGRAPHIC separation and identification/ fluorimetric mea…	N/D	N/D	716 +/- 24 nmol/g of wet tissue weight	N/D	N/D	N/D	N/D	N/D	N/D	N/D	N/D	N/D	NADPt = 369 +/- 59 nmol/ g wet weight	The results of the irradiated groups are in percentages in comparison to the controls but the absolute values of the controls and the irradiated groups are not disclosed.
													t = 20							736 +/- 62										325 +/- 73
													t = 40							692 +/- 38										311 +/- 26
													t = 60							759 +/- 26										273 +/- 42
													t = 80							759 +/- 26										284 +/- 36
													t = 120							706 +/- 53										292 +/- 24
													t = 180							722 +/- 61										311 +/- 18
													t = 240							724 +/- 27										324 +/- 36
2013	PPARa and Sirt1 Mediate Erythropoietin Action in Increasing Metabolic Activity and Browning of White Adipocytes to Protect Against Obesity and Metabolic Disorders	doi: 10.2337/db13-0518.	mouse	C57BL/6 J	male	4 weeks	12 h lghit/dark cycle	HFD (60 % kcal% fat)	WAT	Subcutaneous	Diet-induced obesity (DIO)	EPO 3000 U/Kg 3 times a week for 5 weeks - subcutaneous inj.	DIO EPO-treated mice (n=6)	N/D	N/D	N/D	N/D	N/D	N/D	N/D	103,13 pmol/μg prot	N/D	N/D	N/D	N/D	N/D	N/D	N/D	N/D		Data extracted from graphs using webplotdigitizer
												PBS subcut.	DIO PBS controls								62,95
								Regular chow diet			No DIO	PBS subcut.	Paired-fed mice								79,01
												No treatment	Control littermate mice								37,72
				EpoR aP2 KO (genetic loss of EPO activity)									EPO deficient mice								23,88
1984	31P NMR Studies of Resting Muscle in Normal Human Subjects.	DOI: https://doi.org/10.1007/978-1-4684-4703-3_28	Pig	N/D	N/D	N/D	N/D	N/D	muscle	Fast glycolyzing muscle	N/D	No treatment	Pig Biopsy	N/D	Needle biopsy	N/D	Chemical measurement ?			0,7 mmol/Kg wet tissue
			human	N/D	N/D	N/D	N/D	N/D	muscle	forearm superficial muscles	N/D		[ ATP] assumed constant at 5,5 mmol/Kg				31P TMR			1,0 +/- 0,09
													Total integral assumed constant at 49,5 mmol/Kg							0,9 +/- 0,07
1989	Effects of Partial Deprivation of Portal Blood on Arterial Blood Ketone Body Ratio in Rabbits	DOI: 10.1159/000129009	rabbit	healthy young rabbits (2 - 2,5 Kg)	Male	N/D	N/D	Fasted for 12 hours before sampling	Liver			sham-operated (Placebo surgery)	Control 1 t = 24 hours after PBL (n=5)	anesthetic: thiobarbiturate 15 mg/Kg of body weight by I.V	Freeze-clamping		Enzymatic measurements after acidic extraction											0.76 +/- 0,04
													Control 2 t = 2 days after PBL (n=5)															0.74 +/- 0,06
													Control 3 t = 4 days after PBL (n=5)															0,72 +/- 0,08
													Control 4 t = 7 days after PBL (n=5)															0,76 +/- 0,05
									Liver	Ligated Liver LL		PBL = portal vein branch ligation	Experimental group 1 t = 24 hours after PBL (n=5)															0,37 +/- 0,06
													Experimental group 2 t = 2 days after PBL (n=5)															0,37 +/- 0,08
													Experimental group 3 t = 4 days after PBL (n=5)															0,43 +/- 0,07
													Experimental group 4 t = 7 days after PBL (n=5)															0,57 +/- 0,02
										Non Ligated Liver NLL			Experimental group 1 t = 24 hours after PBL (n=5)															0,66 +/- 0,10
													Experimental group 2 t = 2 days after PBL (n=5)															0,73 +/- 0,05
													Experimental group 3 t = 4 days after PBL (n=5)															0,64 +/- 0,06
													Experimental group 4 t = 7 days after PBL (n=5)															0,76 +/- 0,09
									Blood	Arterial blood		sham-operated (Placebo surgery)	Control 1 t = 24 hours after PBL (n=5)		blood collected from abdominal aorta with heparinized syringe.		Enzymatic measurements after acidic extraction											0,78 +/- 0,07
													Control 2 t = 2 days after PBL (n=5)															0,76 +/- 0,05
													Control 3 t = 4 days after PBL (n=5)															0,79 +/- 0,03
													Control 4 t = 7 days after PBL (n=5)															0,79 +/- 0,04
												PBL = portal vein branch ligation	Experimental group 1 t = 24 hours after PBL (n=5)															0,60 +/- 0,04
													Experimental group 2 t = 2 days after PBL (n=5)															0,77 +/- 0,06
													Experimental group 3 t = 4 days after PBL (n=5)															0,79 +/- 0,06
													Experimental group 4 t = 7 days after PBL (n=5)															0,79 +/- 0,04
2001	Biochemical studies of patients with Cuban epidemic neuropathy	https://doi.org/10.1159/000055686	human	N/D	N/D	N/D	N/D	N/D	Muscle	Deltoid muscle	N/D	Multi-vitamin supplementation	patients with cuban epidemic neuropathy (n=8)	N/D	Biopsy	N/A	Chromatographic analysis	0,273 +/- 0,171 nmol/mg of tissue	0,064 +/- 0,050 nmol/mg of tissue	0,337 +/- 0,221				0,895 - 31,714		0,029 +/- 0,031 nmol/mg of tissue	0,014 +/- 0,006 nmol/mg of tissue
													Controls with no mitochondrial disorders (n=5)					0,178 +/- 0,074	0,029 +/- 0,015	0,207 +/- 0,089				2,363 - 18		0,025 +/- 0,017	0,007 +/- 0,003
2015	Systemic pyruvate administration markedly reduces neuronal death and cognitive impairment in a rat model of Alzheimer's disease	https://doi.org/10.1016/j.expneurol.2015.06.008	rat	Wistar strain	male	N/D	12 hours light/dark cycle	N/D	Hippocampus		Surgery: Under anesthesia small burr holes were made in the parietal bone to allow the insertion of the injection cannula.	Aβ1–42 oligomer (5 nmol in 5 μl of sterile PBS) and vehicle were injected bilaterally into the lateral ventricles through a stainless steel cannula by a Hamilton microsyringe. After Aβ1–42 oligomer injection, rats in drug intervention groups were administrated with sodium pyruvate, or sodium lactate through an intraperitoneal method for 10 days. Control group and Aβ1–42 oligomer group received an…	Control: sham + saline : osmolarity-matched NaCl solution 104.5 mg/kg, daily (n=5)	anesthesia with chloral hydrate and euthanasi by decapitation.	the hippocampus was dissected and rapidly frozen on a glass plate kept on dry ice, and then stored at −80 °C until assay	N/D	Fluorometric enzymatic assay using Alcohol deshydrogenase						8,49 nmol/mg of prot								In the paper, the term NAD+ is used but according to the Methods they are measuring total NAD by converting NAD+ to NADH and measuring the resulting total NADH by fluorescence.
													Aβ1–42 oligomer + saline: osmolarity-matched NaCl solution (104.5 mg/kg, daily)										6,26
													Aβ1–42 oligomer + Na pyruvate (500 mg/kg, daily)										9,06
													Aβ1–42 oligomer + Na lactate (500 mg/kg, daily)										6,33
2016	Nicotinamide mononucleotide protects against β-amyloid oligomer induced cognitive impairment and neuronal death	https://doi.org/10.1016/j.brainres.2016.04.060	Rat	Wistar rats	male	9 to 11 days	12 h: 12 h light: dark cycle	N/D	Hippocampus	hippocampal slices	Aβ1–42 oligomer (5 nmol) and vehicle was injected bilaterally into the lateral ventricles under anesthesia with chloral hydrate (300 mg/kg) intraperitoneally.	saline IP for 10 days	Sham (control) group	Decapitation	The hippocampus was rapidly dissected at 4–6 °C and cut into 400 mm slices.		fluorometric enzymatic method using Alcohol Deshydrogenase.						8,53 nmol/mg prot.								In the paper, the term NAD+ is used but according to the Methods they are measuring total NAD by converting NAD+ to NADH and measuring the resulting total NADH by fluorescence. Results in this paper are duplicates from the previous paper.
												saline IP for 10 days	Aβ1–42 oligomer group										6,19
												NMN by IP at 500 mg/kg body weigh/day for 10 days	Aβ1–42 oligomer + NMN group										8,43
												NMN by IP at 500 mg/kg body weigh/day for 10 days + 3-acetylpyridine (generate inactive NAD+)	Aβ1–42 oligomer + NMN + 3-AP group										6,13
2017	Nicotinamide and WLDS Act Together to Prevent Neurodegeneration in Glaucoma	https://doi.org/10.3389/fnins.2017.00232	mouse	2 strains: DBA/2J (D2) and DBA/2J.Bola-WldS/Sj (D2.WldS)	N/D	6 - 12 months	14 h light/10 h dark cycle	food + water ad libitum	Retina	N/A	N/A	For aged glaucoma experiments D2 or D2.WldS mice were administered NAM in food and/or water starting at 6 mo (prophylactic, prior to high IOP). NAM (550 mg/kg/d) dissolved in regular acid drinking water (350 ml) and changed once per week.	D2 6 months (n=22)	N/D	eyes enucleated after euthanasia and retinas were dissected.	N/D	Enzymatic colorimetric.						731 pmol/mg prot								DBA/2J.Bola-WldS/Sj (D2.WldS) = Glaucoma model.
													D2 9 months										646
													D2 12 months										518
													D2 + NAM 9 months										1521
													D2.Wlds 9 months										1266
													D2.Wlds 9 months + NAM										2116
													D2 + NAM 12 months										1555
													D2.Wlds 12 months										1912
													D2.Wlds 12 months + NAM										1113
2019	Fatty acids uptake and oxidation are increased in the liver of rats with adjuvant-induced arthritis	https://doi.org/10.1016/j.bbadis.2018.12.019	Rat	Holtzman rats weighting 180–210 g	N/D	50 days old	12 h light/dark cycle	fed ad libitum with a standard laboratory diet (Nuvilab®, Colombo, Brazil)	Liver	N/A	Arthritis induction 18 days before experiments: subcutaneous injection of 0.1 mL (500 μg) of Freund’s adjuvant (heat inactivated Mycobacterium tuberculosis, derived from the human strain H37Rv) under anesthesia. Controls were injected with mineral oil.	N/A	Fasted (12 hours) Controls	N/D	freeze clamping	N/D	HPLC + spectrophotomeric detection	0.44 ± 0.02 μmol/g tissue	0.11 ± 0.01 μmol/g tissue	N/D	N/D	N/D	N/D	3,5 - 4,6	0,27 - 0,31	0.11 ± 0.01 μmol/g tissue	0.13 ± 0.01 μmol/g tissue	N/D	N/D
													Fasted (12 hours) Arthritis					0.38 ± 0.01	0.07 ± 0.01					4,63 - 6,5	0,36 - 0,43	0.07 ± 0.01	0.08 ± 0.01
													Fed Controls					0.47 ± 0.02	0.09 ± 0.004					4,77 - 5,70	0,28 - 0,33	0.09 ± 0.004	0.13 ± 0.02
													Fasted Arthritis					0.45 ± 0.01	0.06 ± 0.003					6,98 - 7,3	0,42 - 0,47	0.06 ± 0.003	0.11 ± 0.01
2016	Hepatic Arterial Infusion of Low-Density Lipoprotein Docosahexaenoic Acid Nanoparticles Selectively Disrupts Redox Balance in Hepatoma Cells and Reduces Growth of Orthotopic Liver Tumors in Rats	http://dx.doi.org/10.1053/j.gastro.2015.10.008	Rat	AxC-Irish (ACI) rats (175-195 g)	male	adult	N/D	N/D	Liver	N/A	Orthotopic HCC implantation under anesthesia with isoflurane (2.5%) in air.	Sham and hepatic artery injection treatment of LDL nanoparticles (2 mg/kg)	Sham (control) group	N/D	N/D	N/D	Enzymatic colorimetric using glucose dehydrogenase	N/D	N/D	N/D	N/D	N/D	N/D	N/D	0,61	N/D	N/D	N/D	N/D		LDL nanoparticles (2 mg/kg) loaded with DHA (LDL−DHA), triolein (LDL−TO). Data extracted with WebPlotDigitizer.
													LDL-TO												0,56
													LDL-DHA												0,69
2017	Nicotinamide mononucleotide attenuates brain injury after intracerebral hemorrhage by activating Nrf2/HO-1 signaling pathway	DOI:10.1038/s41598-017-00851-z	Mouse	CD1 mice (22–30g)	male	8 weeks	N/D	chow and water ad libitum	Brain	N/A	collagenase-induced intracerebral hemorrhage (cICH)	Single injection of NMN (300 mg/kg) from tail vein 30 minutes post cICH. Control = saline.	Vehicule (t= 0 hours)	euthanized under deep anesthesia with chloral hydrate.	Brain removed after death.	Immediatly after death.	Enzymatic colorimetric method.	N/D	N/D	155,7	N/D	N/D	N/D	N/D	N/D	N/D	N/D	N/D	N/D		According to the Methods the total NAD (NAD+ + NADH) levels were measured but the authors use NAD+ to describe the results.
													NMN treated (t= 0)							165,3
													Vehicule (t= 2)							153,8
													NMN treated (t=2)							235
													Vehicule (t=6)							157,6
													NMN treated (t=6)							218,8
													Vehicule (t=12)							162,4
													NMN treated (t=12)							178,7
													Vehicule (t=24)							155,7
													NMN treated (t=24)							176,8
2017	Effects of a wide range of dietary nicotinamide riboside (NR) concentrations on metabolic flexibility and white adipose tissue (WAT) of mice fed a mildly obesogenic diet	DOI 10.1002/mnfr.201600878	Mouse	C57BL/6JRcc	male	9 weeks	12 h light–dark cycle	Semi-purified mildly obesogenic (40 en% fat) diet containing 0.14% L-tryptophan and either 5, 15, 30, 180, or 900 mg NR per kg diet for 15 weeks. Ad libitum access.	Liver	N/A	Obesogenic diet	NR at 5, 15, 30, 180, or 900 mg NR per kg diet for 15 weeks.	5 mg NR/Kg of diet	Decapitation after 2 h of fasting.	tissue was dissected, snap frozen in liquid nitrogen, and stored at –80C	Rapidly after death	LC-ESI-MS/MS	688 x 10^-3 μmol/g tissue	N/D	N/D	N/D	N/D	N/D	N/D	N/D	N/D	N/D	N/D	N/D		Data extracted from graphs using webplotdigitizer
													15					745 x 10^-3
													30					615 x 10^-3
													180					683 x 10^-3
													900					739 x 10^-3
2019	Reduction of renal tubular injury with a RAGE inhibitor FPS-ZM1, valsartan and their combination in streptozotocin-induced diabetes in the rat	https://doi.org/10.1016/j.ejphar.2018.10.035	Rat	Wistar rats weighing 180–200 g	male	N/D	12-h cycles of light and dark	ad libitum access to water and food.	Kidney	renal cortex	diabetes induction by intra-peritoneal (i.p.) injection of STZ (50 mg/kg) dissolved in 0.1M citrate buﬀer.	FPS-ZM1 1 mg/kg and/or valsartan 100 mg/kg for 1 months.	Normal control (NC, n=8)	Euthanasia by injection of ketamine (50 mg/kg) and midazolam (1 mg/kg).	Kidneys extracted after death.	N/D	Enzymatic colorimetric assay kit (AAT Bioquest)	N/D	N/D	N/D	N/D	N/D	N/D	1,81	N/D	N/D	N/D	N/D	N/D		Data extracted from graphs using webplotdigitizer
													diabetic control (DC, n=8)											0,87
													FPS-ZM1 treatment (1 mg/kg/day, i.p., n=8)											1,21
													valsartan treatment (100 mg/kg/day, p.o., n=8)											1,31
													FPS-ZM1 + valsartan (1 mg/kg/day i.p. and 100 mg/kg/day, p.o., respectively, n=8)											1,50
1994	Metabolic Consequences of a Reversed pH Gradient in Rat Tumors'	PMID: 8033132	Rat	Wistar rats	N/D	N/D	N/D	N/D	Liver	N/A	N/A	N/A	non tumor-bearing liver (n=5)	N/D	tissue was dissected + freeze clamped.	rapidly after death	estimated by cytosolic lactate/pyruvate (L/P) assuming equilibrium in the glyceraldehyde phosphate dehydrogenase-3-phosphoglycerate kinase enzyme system.	N/D	N/D	N/D	N/D	N/D	N/D	772 +/- 101	N/D	N/D	N/D	N/D	5,5 - 8,19		other measurements were done in tumors grown sub-cutaneously on other rat cohorts.
2015	1-Methylnicotinamide ameliorates lipotoxicity-induced oxidative stress and cell death in kidney proximal tubular cells.	https://doi.org/10.1016/j.freeradbiomed.2015.10.414	Mouse	C57BL/6J mice	male	11 weeks	12-h light/12-h dark cycle.	free access to water and food.	Kidney	renal cortex	FFA-albumin-overload in treatment group to induce kidney injury.	daily intraperitoneal bolus injections of either FFA-bound BSA (0.36 g/30 g body weight) diluted in sterile PBS or an equal volume of sterile PBS as a control for 11 days.	PBS group (controls) n=5	anesthesia by I.P injection of pentobarbital sodium (50 mg/kg body weight) and inhalation of sevoflurane.	Kidneys removed under anesthesia and stored at −80°C.	before death	LC-MS	N/D	N/D	N/D	N/D	N/D	17,21 pmol/mg of protein	N/D	N/D	N/D	N/D	N/D	N/D		Data extracted from graphs using webplotdigitizer
													FFA-BSA treatment group n=3										16,39
1987	Fluorometric study for the noninvasive determination of cellular viability in perfused rat liver	DOI: 10.1097/00007890-198711000-00020 PMID: 3318037	Rat	albino Wistar rats weighing 200-240 g	male	N/D	N/D	free access to water but no food 24 hours before experiment.	Liver			N/A	Control (t=0)	Anesthesia with Na pentobarbital (30mg/kg) by I.P	sample extraction by freeze-clamping tissue from isolated perfused liver.	Pre-mortem	Enzymatic analysis (Colorimetric or fluorimetric?)	N/D	N/D	0,60 +/- 0,04 μmol/g wet tissue	N/D	N/D	N/D	N/D	N/D	N/D	N/D	N/D	N/D		Lack of reporting of enzymatic analysis type.
1980	Energy status and oxidation-reduction status in rat liver at high altitude (3.8 km).	PMID: 7387568	Rat	Rattus norvegicus, Long-Evans strain	male	adult	fluorescent lights on daily from 0600 to 1800 hours.	water and commercial pellet diet ad libitum	Liver	N/A	Hypoxia: exposition to 3.8-km altitude for intervals ranging from 1 hour to 60 days. (rats born and raised near sea level.)	N/A	Control (Sea level housed)	light ether anesthesia	Surgically exposed + freeze-clamped.	Pre-mortem	For NAD and NADH: Enzymatic fluorometric method using malic and alcohol dehydrogenases (Kato et al.). For NADP and NADPH: Burch method (Enzymatic fluorometric).	748 nmol/g wet tissue	100 nmol/g wet tissue	848				7.48	0.120603	398 nmol/g wet tissue	48 nmol/g wet tissue				Data extracted from graphs using webplotdigitizer
													Short-term hypoxia 1 hour					371	34	405				10.9118	0.108025	324	35
													Short-term hypoxia 3 hours					655	81	736				8.08642	0.0935065	385	36
													Short-term hypoxia 6 hours					429	95	524				4.51579	0.09375	320	30
													Long-term hypoxia 1 day					690	95	785				7.26316	0.107143	364	39
													Long-term hypoxia 3 day					696	100	796				6.96	0.110855	433	48
													Long-term hypoxia 7 days					551	55	606				10.0182	0.107143	364	39
													Long-term hypoxia 15 days					678	66	744				10.2727	0.112717	346	39
													Long-term hypoxia 30 days					742	48	790				15.4583	0.120321	374	45
													Long-term hypoxia 60 days					817	74	891				11.0405	0.125908	413	52
1979	Lipid accumulation in the rat liver: a histological and biochemical study.	PMID: 231500	rat	albino rats weighing 150-180 g	female	adult	N/D	normal balanced synthetic laboratory diet + water ad libitum.	liver	N/A	N/A	N/A	Control group (n=10)	Cervical dislocation	liver rapidly removed and freeze-clamped in liquid nitrogen	10 seconds after death.	Estimation of NAD+/NADH ratio: using the ratios [3-hydroxybutyrate] / [acetoacetate] for the mitochondrial ratio. The cytoplasmic [NAD+] / [NADH] ratio as calculated from the lactate dehydrogenase system. [NADP+] / [NADPH] ratio was calculated from 'malic' enzyme activity.											0.50 - 0.70	11.35 +/- 1.4
								Diet 1: high fat, low protein, diet containing choline and methionine + water ad libitum.					Diet 1 week 1 (n=5)															0.44 - 0.56	16.51 +/- 3.68
													Diet 1 week 8 (n=5)															0.40 - 0.60	26.60 +/- 8.61
								Diet 2: high fat, low protein diet deficient in choline and methionine + 20% ethanol ad libitum instead of water.					Diet 2 week 1 (n=5)															0.41 - 0.62	13.79 +/- 2.18
													Diet 2 week 8 (n=10)															0.39 - 0.53	33.26 +/- 5.35
2001	Oxidative changes in brain pyridine nucleotides and neuroprotection using nicotinamide	DOI: 10.1016/s0304-4165(00)00181-1	Mouse	C57BL/6	male	7 months old	N/D	N/D	Brain	Cortex	t-butyl hydroperoxide (t-BuOOH) 109.7 mg/Kg I.C.V at 2, 5, 20, 120 minutes before sacrifice to induce oxidative stress.	Nicotinamide 500 mg/kg I.P at 4 hours (1 dose), 13 hours (1 dose) or 4+13 hours (2 doses) before tBuOOH or sacrifice.	control group 1 t= 0 (n=9)	Anesthesia with ketamine (200 mg/Kg I.P) + xylazine (2 mg/Kg I.P) before treatment. Euthanasia by decapitation.	Whole heads were submerged in liquid nitrogen and dissected on dry ice.	Immediatly after death	Fluorescent HPLC assay	338 nmol/g tissue	39 nmol/g tissue					9,17
													t = 2 minutes after t-BuOOH administration (n=4-5)					334	8					12,5
													t = 5 minutes after t-BuOOH administration (n=4-5)					256	85					2,87
													t = 20 minutes after t-BuOOH administration (n=4-5)					299	35					8,2
													t = 120 minutes after t-BuOOH administration (n=4-5)					221	39					3,04
													Control group 2					335								11,85 nmol/g tissue
													t-BuOOH 20 minutes before sacrifice					305								16,30
													Control group 3 (13 hours NAM)					495								22,22
													13 hours NAM + t-BuOOH 20 min before sacrifice					385								5,43
													Control group 4 (13+4 hours NAM)					500								22,22
													13+4 hours NAM + t-BuOOH 20 min before sacrifice					420								33,09
										Striatum			control group 1 t= 0 (n=9)					349	31,37					0,01
													t = 2 minutes after t-BuOOH administration (n=4-5)					337,25	0					0,03
													t = 5 minutes after t-BuOOH administration (n=4-5)					333,33	43,13					0.011
													t = 20 minutes after t-BuOOH administration (n=4-5)					278,43	31,37					0,007
													t = 120 minutes after t-BuOOH administration (n=4-5)					254,90	27,45					0,009
													Control group 2					257								21,22
													t-BuOOH 20 minutes before sacrifice					179								6,59
													Control group 3 (13 hours NAM)					407								8,78
													13 hours NAM + t-BuOOH 20 min before sacrifice					357								30,73
													Control group 4 (13+4 hours NAM)					400								46,8
													13+4 hours NAM + t-BuOOH 20 min before sacrifice					379								51,22
										Hippocampus			control group 1 t= 0 (n=9)					322	27					14,28
													t = 2 minutes after t-BuOOH administration (n=4-5)					283	27					13,16
													t = 5 minutes after t-BuOOH administration (n=4-5)					283	31					10,11
													t = 20 minutes after t-BuOOH administration (n=4-5)					245	39					6,15
													t = 120 minutes after t-BuOOH administration (n=4-5)					268	54					4,29
													Control group 2					323								18,89
													t-BuOOH 20 minutes before sacrifice					243								13,7
													Control group 3 (13 hours NAM)					385								1,85
													13 hours NAM + t-BuOOH 20 min before sacrifice					354								1,85
													Control group 4 (13+4 hours NAM)					514								4,07
													13+4 hours NAM + t-BuOOH 20 min before sacrifice					563								5,93
										Thalamus			control group 1 t= 0 (n=9)					357	42,7					7,5
													t = 2 minutes after t-BuOOH administration (n=4-5)					252	3,88					13,68
													t = 5 minutes after t-BuOOH administration (n=4-5)					256	38,8					6,12
													t = 20 minutes after t-BuOOH administration (n=4-5)					283	23,3					17,88
													t = 120 minutes after t-BuOOH administration (n=4-5)					237	66					2,98
													Control group 2					358								21,69
													t-BuOOH 20 minutes before sacrifice					279								9,40
													Control group 3 (13 hours NAM)					393								32,53
													13 hours NAM + t-BuOOH 20 min before sacrifice					402								44,82
													Control group 4 (13+4 hours NAM)					496								38,31
													13+4 hours NAM + t-BuOOH 20 min before sacrifice					521								45,54
										Midbrain			control group 1 t= 0 (n=9)					316	28					11.2857
													t = 2 minutes after t-BuOOH administration (n=4-5)					263	14					18.7857
													t = 5 minutes after t-BuOOH administration (n=4-5)					291	86.7					3.3564
													t = 20 minutes after t-BuOOH administration (n=4-5)					297	25.2					11.7857
													t = 120 minutes after t-BuOOH administration (n=4-5)					215	55.9					3.84615
													Control group 2					319								16.5
													t-BuOOH 20 minutes before sacrifice					296								9
													Control group 3 (13 hours NAM)					412								11
													13 hours NAM + t-BuOOH 20 min before sacrifice					370								15.5
													Control group 4 (13+4 hours NAM)					452								26
													13+4 hours NAM + t-BuOOH 20 min before sacrifice					492								31.5
										cerebellum			control group 1 t= 0 (n=9)					312	25.7					12.1401
													t = 2 minutes after t-BuOOH administration (n=4-5)					262	102.8					2.54864
													t = 5 minutes after t-BuOOH administration (n=4-5)					233	8.03					29.0162
													t = 20 minutes after t-BuOOH administration (n=4-5)					268	28.9					9.27336
													t = 120 minutes after t-BuOOH administration (n=4-5)					278	28.9					9.61938
													Control group 2					313								21.5
													t-BuOOH 20 minutes before sacrifice					268								3.07
													Control group 3 (13 hours NAM)					434								7.8
													13 hours NAM + t-BuOOH 20 min before sacrifice					257								16
													Control group 4 (13+4 hours NAM)					625								46.5
													13+4 hours NAM + t-BuOOH 20 min before sacrifice					419								25
2005	Changes in NAD/ADP-ribose metabolism in rectal cancer.	DOI: 10.1590/s0100-879x2005000300006	human	N/A	N/D	N/D	N/A	N/D	Rectum	N/A	Rectal Cancer	N/A	Normal tissue from same rectum material (n=20)	N/D	Surgically extracted and flash frozen in liquid nitrogen.	N/A	Enzymatic colorimetric using alcohol deshydrogenase	345.5 +/- 60.7 μmol/l	N/D	N/D	N/D	N/D	N/D	N/D	N/D	N/D	N/D	N/D	N/D		mean +/- SD
													Tumor tissue (n=20)					83.9 +/- 36.24
2018	Simultaneous measurement of NAD metabolome in aged mice tissue using liquid chromatography tandem‐mass spectrometry	https://doi.org/10.1002/bmc.4205	Mouse	C57BL/6 N	male	3-24 months old?	12:12 h light–dark cycle	free access to water and food	Liver	N/A	N/A	N/A	Young (3 months)	N/D	extracted and immediatly frozen in liquid nitrogen.	N/D	LC-MS	33.8 ± 8.07 nmol/g tissue	2.39 ± 0.362 nmol/g tissue	N/D	N/D	N/D	N/D	13.6±3.87	N/D	N/D	N/D	N/D	N/D		Mean +/- SD
													Old (24 months)					21.0 ± 10.5	2.42 ± 0.666					8.40±3.01
									Muscle				Young (3 months)					54.0±8.55	2.52±1.64					31.8±20.6
													Old (24 months)					23.0±10.1	1.98±1.12					19.2±15.6
									Kidney				Young (3 months)					35.7±8.08	2.90±0.583					12.5±2.40
													Old (24 months)					35.3±15.3	3.28±1.27					10.5±2.31
2017	PARP inhibitor rucaparib induces changes in NAD levels in cells and liver tissues as assessed by MRS	https://doi.org/10.1002/nbm.3736	Mouse		N/D	N/D			liver			Rucaparib by I.P injection and/or temozolomide Per Os once daily for 5 days.	PARP1 WT Controls (n=6)	Anesthesia: 4% (v/v) isoflurane–oxygen. Euthanasia: cervical dislocation.	3 h after the last dose, liver surgically exposed under anesthesia and freeze clamped in situ with tongs precooled in liquid nitrogen.	Pre-mortem	Proton magnetic resonance spectroscopy (1H-MRS)	456 +/- 24 nmol/g tissue													mean +/- S.E.M
													PARP1 WT 1 mg/kg of rucaparib					800 +/- 112
													PARP1 WT 68 mg/kg of temozolomide					368 +/- 24
													PARP1 WT 1 mg/kg of rucaparib + 68 mg/kg of temozolomide					344 +/- 56
													PARP1 KO Controls					400 +/- 80
													PARP1 KO 1 mg/kg of rucaparib (n=5)					512 +/- 88
													PARP1 KO 68 mg/kg of temozolomide					288 +/- 40
													PARP1 KO 1 mg/kg of rucaparib + 68 mg/kg of temozolomide					232 +/- 48
2018	The cerebral protective effect and mechanism of action of vitamin B6 adjuvant ceftriaxone in experimental pneumococcal meningitis	https://doi.org/10.1016/j.brainres.2018.05.031	Rat	Wistar rats	N/D	N/D	N/D	N/D	Brain	left hemisphere	Induction of bacterial meningitidis by direct intracisternal injection of 10 μl of saline containing 1x10^6 of S. pneumoniae (serotype 3) on postnatal day 21. Control animals were injected with 10 μl of sterile saline.	4 groups with meningitidis recevied different combination of: ceftriaxone, vitB6 and Ro-61-8048. 36 hours after infection.	control (n=5)	Euthanasia by pentobarbital (150 mg/kg) I.P.	left hemisphere dissected and transferred into liquid Nitrogen.	immediately after death	commercial ELISA kit	N/D	N/D	N/D	N/D	N/D	N/D	N/D	N/D	N/D		N/D	N/D	NADt (μmol/L brain homogenate) = 19.77	Total NAD measured in tissue homogenate but not normalized to tissue weight or protein content.
													meningitidis																	17.16
													ceftriaxone																	17.65
													ceftriaxone + vitB6																	19,28
													ceftriaxone + Ro-61-8048																	14.87
													ceftriaxone + vitB6 + Ro-61-8048																	16.99
2015	SIRT1-Mediated eNAMPT Secretion from Adipose Tissue Regulates Hypothalamic NAD+ and Function in Mice.	http://dx.doi.org/10.1016/j.cmet.2015.04.002	Mouse	Namptflox/flox (f/f) and ANKO mice.	female	3 - 4 months	N/D	fed ad libitum or fasted for 48 hr	WAT	visceral			Namptflox/flox (n= 4 - 8)	euthanized by carbon dioxide asphyxiation.	tissues were extracted after euthanasia.		HPLC	51.25 pmol/mg tissue
													ANKO					8.75
										subcutaneous			Namptflox/flox (f/f)					70
													ANKO					19
									BAT				Namptflox/flox (f/f)					491
													ANKO					35
									Liver				Namptflox/flox (f/f)					467
													ANKO					559
									Skeletal muscle				Namptflox/flox (f/f)					567
													ANKO					579
									Hypothalamus				Namptflox/flox (f/f)					377
													ANKO					301
									Hippocampus				Namptflox/flox (f/f)					308
													ANKO					326
				ANKI and control mice	Male	8 - 10 months		fasted for 48 hours.	Hypothalamus				Control (n=5)					293
													ANKI (n=5)					326
									Hippocampus				Control (n=5)					337
													ANKI (n=5)					330
				C57BL/6	Male	4 - 6 months			Hypothalamus			Injections 20 micro-grams of NAMPT-neutralizing antibodies (NAMPT Ab) or rabbit IgG (IgG) 1 hour before measurement.	NAMPT Ab (n= 10 -12)					242
													IgG					280
									Hippocampus				NAMPT Ab (n= 10 -12)					315
													IgG					328
2013	Niacin Suppresses the Mitogen-Activated Protein Kinase Pathway and Attenuates Brain Injury After Cardiac Arrest in Rats	DOI: 10.1097/CCM.0b013e31828a2394	Rat	Sprague-Dawley rats (300–350 g)	male	N/D	10 hours of light and 14 hours of dark exposure.	chow diet and water ad libitum	Brain	N/A	After 6 minutes of no flow time induced by ventricular fibrillation, cardiopulmonary resuscitation was provided and return of spontaneous circulation was achieved.	Animals were administered vehicle, single low dose (360mg/kg; at 1 hr post-return of spontaneous circulation), single high dose (1080 mg/kg at 1 hr), or repeated low dose of niacin (360 mg/kg/d for 3 d; at 1, 24, and 48 hr) through an orogastric tube.	sham	N/D	brains were harvested ,thoroughly washed in cold physiologi- cal saline, immediately frozen in liquid nitrogen, and stored at −80°C	N/D	enzymatic colorimetric quantification kits	315-427 pmol/mg tissue		N/D	N/D	N/D	N/D	N/D	N/D	190-206	N/D	N/D	N/D		Data extracted from graphs using webplotdigitizer
													CPR + oral vehicule					218-269								154-171
													CPR + single low dose of niacin (CPR +LDNA group, i.e., 360mg/kg at 1 hr post-ROSC)					237-336								160-178
													CPR + single high dose of niacin group (CPR + HDNA group = 1080 mg/kg at 1 hr)					387-457								193-205
													CPR + repeated low dose of niacin group (CPR + LDNA-R group, i.e., 360 mg/kg/d for 3 days at 1, 24, and 48 hr)					390-462								193-226
2018	Reduced Nicotinamide Adenine Dinucleotide Phosphate Inhibits MPTP-Induced Neuroinflammation and Neurotoxicity.	https://doi.org/10.1016/j.neuroscience.2018.08.032	Mouse	C57BL/6 mice (weighing 28–30 g)	male	8 week old	12-h light/dark cycle	free access to food and water.	Brain	ventral mesencephalon	Neuroinflammation and neurotoxicity induced by MPTP	I.P injections of MPTP (30 mg/kg) for 5 days. NADPH was administered by I.P twice a day for 8 days (5 days during MPTP injection + 3 days after MPTP injection). An equivalent volume of saline (0.9%) was injected as a vehicle to the control mice.	Saline/ control group	Decapitation	N/D	N/D	Enzymatic colorimetric assay	N/D	N/D	N/D	N/D	N/D	N/D	N/D	N/D	63 μg/mg tissue	N/D	N/D	N/D		MPTP = 1-methyl-4-phenyl-1,2,3,6-tetrahydropyridine
													MPTP group													36
													NADPH (5 mg/kg) + MPTP group													45
													NADPH (10 mg/kg) + MPTP group													71
2017	Hyperbaric Oxygen Reduces Infarction Volume and Hemorrhagic Transformation Through ATP/NAD+/Sirt1 Pathway in Hyperglycemic Middle Cerebral Artery Occlusion Rats.	doi: 10.1161/STROKEAHA.116.015753.	Rat	Sprague–Dawley rats (weight 250–300 g)	male	2–3 months	N/D	N/D	Brain	N/A	Middle cerebral artery occlusion MCAO + Hyperglycemia induction by injection of 50% dextrose (6 ml/kg) I.P at the beginning of reperfusion.	hyperbaric oxygen (HBO) at 2 atmospheres absolutes for 1 hour.	sham	euthanized under deep anesthesia.	brain samples were quickly removed and dissected on ice	Immediately after death	ELISA kit	N/D	N/D	N/D	9.40 nmol/mg of protein	N/D	N/D	N/D	N/D	N/D	N/D	N/D	N/D
													MCAO + Dextrose (DX)								3.15
													MCAO + Dextrose + NBO								4										NBO = normobaric oxygen.
													MCAO + Dextrose + HBO								5.75
												NAD+ (100 mg/kg, by I.P) , ATP synthase inhibitor oligomycin A (Olig A) at 1 mg/mL IP , or NAMPT inhibitor FK866 (10 mg/kg I.P) was administrated 30 minutes before HBO treatment.	sham								9.36
												The vehiculegroup was given 5% dimethyl sulfoxide.	MCAO + DX								3.07
													MCAO + DX + HBO								5.72
													MCAO + DX + NAD								6.9
													MCAO + DX + HBO + DMSO								5.45
													MCAO + DX + HBO + FK866								3.51
													MCAO + DX + HBO + Olig A								2.78
2018	Exogenous nicotinamide adenine dinucleotide regulates energy metabolism via hypothalamic connexin 43.	https://doi.org/10.1016/j.metabol.2018.08.005	Mouse	C57BL/6N	male	8–10 weeks old	12:12-h light-dark cycle	standard laboratory chow ad libitum	Hypothalamus	mediobasal hypothalamus (MBH)	N/A	NAD (0.7 ng) was ICV or intraperitoneally (IP) injected to overnight-fasted mice. Control mice were administered the same volume of vehicle.	Control	decapitation	mediobasal hypothalamus (MBH) was dissected out with the lateral border halfway to the lateral sulcus and upper border halfway to the anterior commissure. Hypothalamic blocks were snap-frozen in liquid nitrogen.	N/D	HPLC	N/D	N/D	206 pmol/mg tissue	N/D	N/D	N/D	N/D	N/D	N/D	N/D	N/D	N/D		ICV = Intracerebroventricular
												Injection of gap junction/hemichannel inhibitor carbenoxolone (CBN, 0.1 μg) or CD73 inhibitor cytidine monophosphate (CMP, 0.2 μg).	ICV injected NAD							311
													ICV CBN+NAD							194
													ICV CMP+NAD							270
												intra-arcuate nuclear (ARC) injection of Cx43 siRNA	ICV saline Cont siRNA							300
													ICV NAD Cont siRNA							397
													ICV saline Cx43 siRNA							335
													ICV NAD Cx43 siRNA							326
													IP saline Cont siRNA							365
													IP NAD Cont siRNA							453
													IP saline Cx43 siRNA							380
													IP NAD Cx43 siRNA							398
2018	Nicotinamide riboside supplementation dysregulates redox and energy metabolism in rats: Implications for exercise performance	DOI: 10.1113/EP086964	Rat	Wistar rats	male	4 months	12 h light–12 h dark cycle	. Commercial rat chow and tap water were provided ad libitum.	Liver	N/A	Excercise	NR was administered daily for 21 days via gavage at a dose of 300 mg/kg body weight. The rats in the control and the exercise groups received a saline solution via the same procedure.	Control	exsanguination	The gastrocnemius muscle of the right hind limb and liver were quickly removed and snap-frozen in liquid nitrogen	N/D	Colorimetric assay ( Wagner and Scott - 1994)	N/D	N/D	N/D	N/D	N/D	N/D	N/D	N/D	65,33 nmol/g protein	N/D	N/D	N/D		Data extracted from graphs using webplotdigitizer
													Exercise													59,64
													NR													96,57
													NR+ Exercise													61,54
									Muscle	Gastrocnemius			Control													25,24
													Exercise													28,57
													NR													21,67
													NR+ Exercise													29,05
2015	Suppression of silent information regulator 1 activity in noncancerous tissues of hepatocellular carcinoma: Possible association with non-B non-C hepatitis pathogenesis.	doi: 10.1111/cas.12653	Human	N/A	N/D	N/D	N/D	N/D	Liver	N/A	Hepatitis	No treatment	Healthy donors (n=7)	N/A	Tissues collected from NBNC, HBV and HCV patients that had undergone a liver resection. For healthy control tissue, liver samples were taken from the living donors of liver transplantation.	N/A	Enzymatic colorimetric assay	N/D	N/D	N/D	N/D	N/D	N/D	0.5 - 1.05	N/D	N/D	N/D	N/D	N/D
													Hepatitis patients (n=26)											0.34 - 0.69
2009	Axonal and Cell Body Protection By Nicotinamide Adenine Dinucleotide in Tumor Necrosis Factor-Induced Optic Neuropathy	doi: 10.1097/NEN.0b013e3181afecfa.	Rat	Wistar rats	male	50 to 55 days old	12 h light–12 h dark cycle	N/D	Optic nerve	N/A	N/D	Intravitreal injection of 10 ng TNF or 20 nmol NMDA	PBS /controls 1 week (n=6)	I.P overdose of sodium pentobarbital	enucleation of the eye.	N/D	HPLC	N/D	N/D	N/D	N/D	N/D	189,66 pmol/mg protein	N/D	N/D	N/D	N/D	N/D	N/D		Data extracted from graphs using webplotdigitizer
													TNF 1 week (n=6)										135,78
													PBS /controls 2 weeks (n=7)										193,97
													TNF 2 weeks (n=7)										127,16
									Retina				PBS /controls 1 week (n=6)										321,05
													TNF 1 week (n=5)										384,21
													PBS /controls 2 weeks (n=3)										300
													TNF 2 weeks (n=4)										342,11
2018	Impairment of an Endothelial NAD+-H2S Signaling Network Is a Reversible Cause of Vascular Aging	https://doi.org/10.1016/j.cell.2018.02.008	Mouse	N/D	N/D	6, 15 and 20 months.	12 hr light/12 hr dark cycle	standard chow diet	Endothelial cells	N/A	N/A	No treatment	6 months old	N/D	N/D	N/D	Enzymatic colorimetric assay	N/D	N/D	N/D	1,86 pmol/μg protein	N/D	N/D	N/D	N/D	N/D	N/D	N/D	N/D		Data extracted from graphs using webplotdigitizer
													20 months old								1,46
									Muscle	Gastrocnemius			6 months old								2,67
													15 months old								2,69
													20 months old								1,98
						20 months			Liver			NMN (400 mg/kg/day) via drinking water at pH 7.2. NMN stock was changed twice per week.	Vehicle								3,21
													NMN								19,25
									Muscle	Gastrocnemius			Vehicle								9,29
													NMN								14,37
2017	Metabolic and molecular insights into an essential role of nicotinamide phosphoribosyltransferase	doi:10.1038/cddis.2017.132	Mouse	N/A	N/D	N/D	12 h light–dark periods	AIN-76 A diet and water ad libitum.	LIver	N/A	N/A	Nampt ablation to induce weight loss?	Tamoxifen-treated Controls (n=5)	N/D	N/D	N/D	Enzymatic fluorometric assay	N/D	N/D	N/D	N/D	N/D	13,92 pmol/mg protein	N/D	N/D	N/D	N/D	N/D	N/D		Data extracted from graphs using webplotdigitizer
													5% body weight loss										12,47
													10% body weight loss										11,24
													20% body weight loss										9,07
									Jejunum				Tamoxifen-treated Controls (n=5)										5,04
													5% body weight loss										4,56
													10% body weight loss										2,96
													20% body weight loss										2,65
2016	Glutamate dehydrogenase activator BCH stimulating reductive amination prevents high fat/high fructose diet-induced steatohepatitis and hyperglycemia in C57BL/6J mice	DOI: 10.1038/srep37468	Mouse	C57BL/6J	male	8 week-old	12 h-12h light/dark cycle	For the control group, mice were fed normal chow diet containing 10% fat and water. For the HF/HFr group, mice were fed chow diet with 60% fat and 30% fructose water.	Liver	N/A	N/A	For the HF/HFr-BCH group, BCH (0.7 g/kg) was injected by I.P every other day.	BCH - (Control)	N/D	N/D	N/D	N/D	N/D	N/D	N/D	N/D	N/D	N/D	0,41	N/D	N/D	N/D	N/D	N/D		Data extracted from graphs using webplotdigitizer
													BCH +											0,55
2016	Nephron-Specific Deletion of Circadian Clock Gene Bmal1 Alters the Plasma and Renal Metabolome and Impairs Drug Disposition	doi: 10.1681/ASN.2015091055	Mouse	Bmal1lox/lox/Pax8-rtTA/LC1 (Conditional Knockout = cKO) Knockout Model	N/D	N/D	12-hour light/dark cycle.	standard laboratory chow diet ad libitum	Kidney	N/A	N/A	N/A	Control (n=6)	N/D	N/D	N/D	Enzymatic colorimetric assay	N/D	N/D	N/D	N/D	N/D	N/D	6,67	N/D	N/D	N/D	N/D	N/D		Data extracted from graphs using webplotdigitizer
													cKO mice											4,72
									Liver				Control (n=6)											0,96
													cKO mice											1,01
2015	Abroma augusta L. (Malvaceae) leaf extract attenuates diabetes induced nephropathy andcardiomyopathy via inhibition of oxidative stress and inflammatory response.	DOI 10.1186/s12967-014-0364-1	Rat	Wistar rats (weight 180 ± 20 g)	male	2–3 months	12 h light–dark cycle	standard diet and water ad libitum.	Kidney	N/A	N/A	T2D induction in overnight fasted rats by a single i. p. injection of streptozotocin (65 mg/kg) , 15 min later the administration of nicotinamide (110 mg/kg, i. p.)	Gr I: Normal rats were given dd water (2 ml/kg, p.o.) daily for 4 weeks (n=6)	rats were anesthetized and sacrificed by cervical dislocation after 28 days.	The organs (heart and kidney) were excised, cleaned and washed with ice-cold saline.	N/D	Enzymatic colorimetric method	N/D	N/D	N/D	N/D	N/D	1.3 μmol/ mg of protein	N/D	N/D	N/D	N/D	N/D	N/D		T2DM = type 2 diabetes mellitus / AA = defatted methanol extract of A. augusta leaves
													Gr II: T2D control rats were given distilled water (2 ml/kg, p.o.) daily for 4 weeks										0.67
													Gr III: T2D rats were given AA (100 mg/kg, p.o.) daily for 4 weeks										0.87
													Gr IV: T2D diabetic rats were given AA (200 mg/kg, p.o.) daily for 4 weeks										0.91
													Gr V: T2D rats were given standard drug glibenclamide (1 mg/kg, p.o.) daily for 4 weeks.										1.02
									Heart				Gr I										1.9
													Gr II										0.53
													Gr III										0.98
													Gr VI										1.23
													Gr V										1.34
2016	Suppression of PPARγ-mediated monoacylglycerol O-acyltransferase 1 expression ameliorates alcoholic hepatic steatosis	DOI: 10.1038/srep29352	Mouse	C57BL/6J mice	male	7-8 weeks	12:12-h light–dark cycle	Lieber-DeCarli liquid diet (Dyets) containing either 47% from carbohydrate (control diet) or 20% from carbohydrate and 27% from ethanol (alcohol diet) for up to 4 weeks.	Liver	N/D	N/A	N/A	Control Diet (n=6)	N/D	N/D	N/D	Enzymatic colorimetric	N/D	N/D	N/D	N/D	N/D	N/D	1.01	N/D	N/D	N/D	N/D	N/D		Data extracted from graphs using webplotdigitizer
													Ethanol Diet											0.65
						12 weeks		mice were fasted for 4 h before receiving two gavages of equivalent calories of ethanol at 3.5 g/kg or dextrin-maltose (DM)			Mice were kept on a heating pad for the duration of the experiment to prevent hypothermia.		DM-fed											1
													Ethanol-fed											0.21
2017	Stable isotope labeling by essential nutrients in cell culture (SILEC) for accurate measurement of nicotinamide adenine dinucleotide metabolism	DOI: 10.1039/c7an01378g	Mouse	N/D	N/D	N/D	N/D	N/D	Liver	N/D	N/D	NR (400 mg/kg/day)	Vehicule	N/D	N/D	N/D	LC-MS	1.2 ng/mg of tissue	0.6 ng/mg of tissue	N/D	N/D	N/D	N/D	N/D	N/D	N/D	N/D	N/D	N/D		Data extracted from graphs using webplotdigitizer
													NR (400 mg/kg/day)					12.95	3.94
2017	Nicotinamide riboside kinases display redundancy in mediating nicotinamide mononucleotide and nicotinamide riboside metabolism in skeletal muscle cells	https://doi.org/10.1016/j.molmet.2017.05.011	Mouse	C57BL/6N	N/D	N/D	12:12- hour light:dark cycle.	ad libitum access to water and standard chow.	Muscle	skeletal muscle	N/A	N/A	WT	cervical dislocation	N/D	N/D	LC-MS	N/D	N/D	436,55 pmol/mg tissue	N/D	N/D	N/D	N/D	N/D	N/D	N/D	N/D	N/D		Data extracted from graphs using webplotdigitizer
				NRK2KO (Nmrk2 KO mutant)									NRK2KO							451,78
2018	Telomerase enzyme deficiency promotes metabolic dysfunction in murine hepatocytes upon dietary stress	DOI: 10.1111/liv.13529	Mouse	WT, Tert−/− (G3) and Terc−/− (G3) mice in a C57/B6J background	male	24 - 30 weeks	N/D	Regular diet or HFD for 15 days. At day 16, 9 hours before gavage, all mice were gavaged with a single dose of isocaloric dextrin maltose.	Liver	N/A	N/D	N/D	WT RD (Regular diet)	N/D	Resected liver samples were immediately frozen.	N/D	LC-MS	257.46 nmol/g		N/D	N/D	N/D	N/D		2.77 nmol/g	3.76 nmol/g	25.96 nmol/g	N/D	N/D		TERT = reverse transcriptase enzyme/ TERC = RNA molecule (components of the telomerase). NADP/NADPH ratio extracted from graph doesn't match the calculated NADP/NADPH ratio.
													WT HFD					114.92							2.5	2.08	5.769
													TERT -/- RD					202.23							12.5	1.8	22.9
													TERT -/- HFD					266.37							12.5	1.65	25.16
													TERC -/- RD					171.94							14.2857	1.73	18.71
													TERC -/- HFD					66.82							2.5	1.53	3.23
2018	Loss of NAMPT in aging retinal pigment epithelium reduces NAD+ availability and promotes cellular senescence	doi: 10.18632/aging.101469	Mouse	C57BL/6J	male	2-18 months	12:12 h light/dark cycle	free access to laboratory chow and water.	Retinal pigment epithelium (RPE)	N/A	N/A	FK866 (10μM) was delivered sub-retinally in a total volume of 2 μL at day 0 and again at day 7. Sham control eyes (left eyes) were injected in the same manner except with 2 μL of 0.01M PBS. A group of FK866 injected mice were treated with 150 mg/kg NMN (i.p.) once daily for 2 weeks.	2 months	deeply anesthetized via 1 I.P. injection of ketamine (80 mg/kg) and xylazine (12 mg/kg). Method of euthanasia N/D.	N/D	N/D	Enzymatic colorimetric assay	9.32 pmol/mg	N/D	N/D	N/D	N/D	N/D	N/D	N/D	N/D	N/D	N/D	N/D		Data extracted from graphs using webplotdigitizer
													12 months					4.76
													18 months					3.67
													Vehicule					3.36
													NMN					6.76
													FK866					0.9
													FK866 + NMN					1.87
2018	Aged Nicotinamide Riboside Kinase 2 Deficient Mice Present an Altered Response to Endurance Exercise Training	https://doi.org/10.3389/fphys.2018.01290	Mouse	C57BL/6N wild-type and Nmrk2−/− mice	female	16 months	N/D	N/D	Heart	myocardium (left ventricule)	N/A	N/A	WT Control (n=5)	N/D	N/D	N/D	Enzymatic colorimetric method	N/D	N/D	417.95 pmol/mg	N/D	N/D	N/D	N/D	N/D	N/D	N/D	N/D	N/D		Data extracted from graphs using webplotdigitizer
													WT trained control							403.85
													Nmrk2 -/- (n=3)							450
													Trained Nmrk2 -/-							433.33
									Skeletal Muscle	Gastrocnemius			WT Control (n=5)							410.37
													WT trained control							469.63
													Nmrk2 -/- (n=3)							365.95
													Trained Nmrk2 -/-							463.7
1995	In vivo effects of lipopolysaccharide on hepatic free-NAD(P)+-linked redox states and cytosolic phosphorylation potential in 48-hour-fasted rats	https://doi.org/10.1016/0026-0495(95)90011-X	Rat	Sprague-Dawley rats (150 to 240 g body weight)	N/D	N/D	N/D	standard laboratory chow and water ad libitum	Liver	N/A	48-hour-fasted	sublethal dose of lipopolysaccharide LPS (5 mg/kg body weight) or vehicle (0.9% NaCl)	5 minutes Controls (n=6)	animals were anesthetized with ether, and as soon as the eye reflex was lost, the abdominal cavity was opened and the livers were rapidly removed	freeze-clamping	Pre-mortem	Estimation of cytosolic NAD+/NADH ratio using lactate and pyruvate concentrations	N/D	N/D	N/D	N/D	N/D	N/D	311 +/- 64	N/D	N/D	N/D	N/D	N/D		Cytosolic NAD+/NADH ratio. Mitochondrial is very low.
													5 mn LPS (n=6)											364 +/- 95
													30 mn Controls (n=6)											364 +/- 30
													30 mn LPS (n=6)											322 +/- 29
													180 mn Controls (n=13)											237 +/- 22
													180 mn LPS (n=13)											327 +/- 25
													24 hours Controls (n=5)											219 +/- 22
													24 hours LPS (n=7)											443 +/- 211
1982	A study on the function of some subcellular systems of the sheep myocardium during gousiekte. I. The energy production system.	PMID: 7185037	Sheep	Merino wethers (2-4 teeth)	N/D	N/D	N/D	200 g mealie meal plus lucerne hay ad Lib. They were also supplied with a salt-bone meal (1 : 1) lick and water ad Lib.	Heart	apex	animals (except control animals) were fistulated (rumen) and were dosed with Pachystigma pygmaeum through the rumen fistula every morning at a rate of 25 g wet material/kg body mass/day (lethal dose in 8 days) to induce gousiekte.	11-14 days of toxic material intake	Control (n=4)	animals were anaesthetized with sodium pentobarbital while being artificially respirated with oxygen, and were killed by rapid cardiectomy.	Before the heart was removed, a portion of the beating apex was seized with tongs precooled in liquid nitrogen.	immediatly after death	Enzymatic colorimetric	N/D	N/D	138 ± 9.5 nmol/g	N/D	N/D	N/D	N/D	N/D	N/D	N/D	N/D	N/D		gousiekte = cardiotoxicosis of ruminants marked by heart failure
													gousiekte (n=4)							63 ± 14,7
1977	Metabolite studies of methamphetamine effects based upon mitochondrial respiratiory state in rat brain	PMID: 191592	Rat	sprague dawley albino rats (200-250 g)	male	N/D	N/D	free access to commercial food pellets and water.	Brain	N/A		experimental group rats were given, 1 hours after lesioning, 1 mg/kg ofmethamphetamine sulfate iv dissolved in saline solution.	CONTROL pentobarbital anesthetized (50 mg/kg i.p.) closed-skull preparations	lesioned rats were initially anesthetized with ether. After lesion, tubocurarine chloride (0.5 mg/kg iv.) was injected and the rats were artificially ventilated. Control rats were anesthetized with pentobarbital and their brains were frozen in situ before extraction.	freezing of the brain in situ with liquid nitrogen. The brain was removed from the skull by chipping with a cold chisel during intermittent irrigation with liquid nitrogen.	Peri-mortem	Estimation of cytosolic NAD+/NADH ratio using lactate and pyruvate concentrations.	N/D	N/D	N/D	N/D	N/D	N/D	N/D	N/D	N/D	N/D	N/D	11.61 +/- 0.20		results are means +/- SEM
											midcollicular lesion		LESIONED at the mid-collicular level ofthe brainstem (cerveau isole) but remained as CLOSED-SKULL preparations except for the two burr holes produced to allow access to the brainstem for the lesion electrode.																11.32 +/- 0.06
													Experimental group: lesioned, open-skull preparations, injected with methamphetamins.																13.23 +/- 0.58
1980	Effect of high vs. low arterial blood oxygen content on cerebral energy metabolite levels during hypoxia with normothermia and hypothermia in the rat.	DOI: 10.1097/00000542-198006000-00008	Rat	Wistar rats (250-300 g)	male	N/D	N/D	Free access to food and water	Brain	Cerebral cortex			Gp I controls (n=6) right cortex	Anesthesia with halothane then tubocurarine I.V.	Brain was frozen in situ after 25 minutes of hypoxia. Brain was removed en bloc and stored in liquid nitrogen until separation of cortical tissue.	peri-mortem	N/D	N/D	0.016 +/- 0.02 umol/g	N/D	N/D	N/D	N/D	N/D	N/D	N/D	N/D	N/D	N/D		T= temperature, results are mean +/- SEM
													Gp I controls (n=6) left cortex						0.015 +/- 0.002
											Carotid ligation under anesthesia (halotane) to induce hypoxia.	Na bicarbonate I.V infusion to maintain pH	Gp II (n=8) right						0.024 +/- 0.006
													Gp II (n=8) left						0.015 +/- 0.002
												NaCl I.V infusion	Gp III (n=6) right cortex						0.023 +/- 0.001
													Gp III (n=6) left						0.020 +/- 0.002
												No infusion	Gp IV right						0.024 +/- 0.002
													Gp IV left						0.020 +/- 0.001
													Gp V (T= 32C, PaO2=25 torr) right						0.015 +/- 0.001
													Gp V (T= 32C, PaO2=25 torr) left						0.014 +/- 0.001
													Gp VI (T= 32C, PaO2=19 torr) right						0.020 +/- 0.002
													Gp VI (T= 32C, PaO2=19 torr) left						0.018 +/- 0.001
2017	The transcriptional regulator of the chaperone response HSF1 controls hepatic bioenergetics and protein homeostasis	https://doi.org/10.1083/jcb.201607091	Mouse	hsf1−/− and hsf1+/+ control, hsf1f/f and liver-specific hsf1−/− mouse strains	N/D	2-3 months	12-h light and dark cycles	fed ad libitum	Liver	N/A	N/A	No treatment	WT fed (n=5)	N/D	N/D	N/D	Enzymatic colorimetric	N/D	N/D	N/D	16.41 nmol/mg protein	9.6975 nmol/mg protein	N/D	1.69219	N/D	N/D	N/D	N/D	N/D		Data extracted from graphs using webplotdigitizer
													hsf1−/− fed								12.935	10.15		1.27438
													WT fasted 16 hours								10	9.295		1.07585
													hsf1−/− fasted 16 hours								3.915	8.075		0.48483
												400 mg/kg NAM (i.p.) or vehicle (control)	WT control (n=4)								2.18
													hsf1−/− Control								1.86
													WT NAM								2.97
													hsf1−/− NAM								2.22
												vehicle (control) or 400 mg/kg NR daily for 7 days.	WT control FED (n=5)					1.69 nmol/mg tissue	N/D	N/D	N/D	N/D	N/D	N/D	N/D	N/D	N/D	N/D	N/D
													hsf1−/− Control FED					1.13
													WT FED NR					11.38
													hsf1−/− FED NR					20.69
													WT control FASTED 24 h (n=5)					4.8
													hsf1−/− fasted 24 h Control					2.73
													WT fasted 24 h NR					18.62
													hsf1−/− fasted 24 h NR					20.88
2014	The role of peroxisome-proliferator-activating receptor gamma agonists: rosiglitazone and 15-deoxy-delta12,14-prostaglandin J2 in chronic experimental cyclosporine A-induced nephrotoxicity.	PMID: 25554991	Rat	Wistar rats weighing 250–300 g	male	adult	alternating cycle of 12 h light and dark	low-sodium diet and free access to water	Kidney	N/A	N/A	See groups for different treatments	C: Control, NaCl 1 mL/kg/day (n=8)	all animals were anesthetized with penthabarbital in a dose of 60 mg/kg	N/D	N/D	Enzymatic colorimetric	N/D	N/D	N/D	N/D	N/D	N/D	3.51 ± 0.23	1.84 ± 0.08	N/D	N/D	N/D	N/D		results are mean +/- S.E.M
							of 12 h light and dark.	free access to water.					G1: Vehicle, olive oil 1 ml/kg/day	60 mg/kg										3.18 ± 0.42	1.74 ± 0.12
													G2: CsA, 15 mg/kg/day											1.46 ± 0.09	7.61 ± 0.85
													G3: CsA 15 mg/kg/day with rosiglitazone 8 g/kg/day											3.50 ± 0.19	1.80 ± 0.15
													G4: CsA 15 mg/kg/day with PDGJ2 30 μg/kg/day											3.31 ± 0.18	1.82 ± 0.15
													G5: rosiglitazone 8 g/kg/day											3.27 ± 0.21	1.73 ± 0.13
													G6: PDGJ2 30 μg/kg/day											3.25 ± 0.18	1.66 ± 0.14
1961	Diphosphopyridine nucleotide and the respiration of rat-liver-cell suspensions	Biochim. Biophys. Acta, 47 (1961) 395-397	Rat	N/D	N/D	N/D	N/D	N/D	Liver	N/A	N/D	N/D	Fresh non-perfused liver	N/D	N/D	post-mortem	Fluorometric method	N/D	N/D	N/D	4.75 (μmol/g protein)	1.49 (μmol/g protein)	6.24	N/D	N/D	N/D	N/D	N/D	N/D
																	Colorimetric method				5	1.67	6.67
1976	Lactate content and pH in muscle obtained after dynamic exercise	DOI: 10.1007/bf00585150	Human	N/A	16 males and 3 females	20-29 years	N/A	N/A	Muscle	quadriceps femoris	exercise	No treatment	basal	N/A	Immediately after termination of exercise one muscle biopsy was taken. Muscle samples were frozen at - 150 ~ C in freon and stored under liquid nitrogen until analyzed.	N/A	Estimation of NAD+/NADH ratio using the lactate/pyruvate ratio	N/D	N/D	N/D	N/D	N/D	N/D	N/D	N/D	N/D	N/D	N/D	11,65		Lactate and pyruvate were analyzed in perchloric acid extracts.
													0 min of recovery																163,11
													1 min of recovery																110,68		Enzymatic methods
													2 min of recovery																60,19
													4 min of recovery																54,37
													8 min of recovery																40,78
													20 min of recovery																25,24
									Blood				0 min of recovery		Venous blood samples from an antecubital vein were obtained at rest and during recovery.														12,17
													1 min of recovery																57,23
													3 min of recovery																42,57
													5 min of recovery																36,68
													10 min of recovery																31,50
													15 min of recovery																29,51
													20 min of recovery																28,58
1977	Effects of clofibrate on ethanol-induced modifications in liver and adipose tissue metabolism: role of hepatic redox state and hormonal mechanisms	DOI: 10.1016/0006-2952(77)90202-7	Rat	Long-Evans rats	male	N/D	12 h light/dark cycle	access to water ad libidum and to a pelleted diet which provided 54.7 per cent of the total energy as carbohydrates. 8,9 per cent as fats and 36.4 per cent as proteins.	Liver	N/A	N/A	Clofibrate by daily subcutaneous injections of 600 mg/kg body wt for nine successive days. Half the rats received ethanol 5 g/kg body wt as a 20 % (w/v) solution in water.	Control	anaesthetized with diethyl ether 2, 6 or 12 hours after the gastric intubation, or without gastric intubation, and the abdomen opened to obtain samples from liver, adipose tissue and blood.	freeze-clamp technique	pre-mortem	Estimation of NAD+/NADH ratio using the lactate/pyruvate ratio	N/D	N/D	N/D	N/D	N/D	N/D	N/D	N/D	N/D	N/D	N/D	6.15 +/- 0.22		results = mean +/- S.E.M
													Control ethanol																14.32 +/- 1.45
													Clofibrate-treated																6.73 +/- 1.50
													Clofibrate-treated ethanol																9.80 +/- 2.24
1978	NAD in Muscle of Man at Rest and During Exercise	DOI: 10.1007/bf00585245	Human	N/A	male	mean age of the subjects was 28 years	N/A	N/A	Muscle	vastus lateralis	Exercise	N/A	Rest (n=6)	N/A	Leg muscle biopsies. All biopsies were immediately frozen in liquid nitrogen and stored at -80~ until analyzed.	N/A	Enzymatic fluorometric	N/D	N/D	376 μM/kg wet weight	N/D	N/D	N/D	N/D	N/D	N/D	N/D	N/D	N/D
													Submaximal							341
													Maximal (n=5)							332
1983	Hepatic redox homeostasis following acute adriamycin intoxication in rats	https://doi.org/10.1016/0006-2952(83)90021-7	Rat	Sprague-Dawley strain	male	adult	N/D	N/D	Liver	N/D	N/D	single bolus of 12 mg/kg adriamycin by tail vein injection. Control rats received an equal volume of isotonic NaCl (iv.).	t = 0 (n=4)	Decapitation	livers were perfused with warm isotonic NaCl (saline) and excised into ice-cold isotonic saline.	Post-mortem	Polarography	N/D	N/D	N/D	N/D	N/D	N/D	2.5	0.85	1,98 nmol/mg protein	1,68 nmol/mg protein	N/D	N/D
													4 hours											1.15	2.07	1,45	3
													8 hours											1.75	0.88	1,45	1,27
													12 hours											1.92	0.39	2,87	1,13
													24 hours											1.18	0.91	2,02	1,84
													48 hours											3.03	1.15	1,62	1,87
1983	NADH and NADPH in human skeletal muscle at rest and during ischaemia	DOI: 10.1111/j.1475-097x.1983.tb00856.x	Human	N/A	male	23-41 years (mean = 30)	N/A	N/A	Muscle	quadriceps muscle	circulatory occlusion	N/A	Basal	N/A	muscle biopsies were taken by the needle biopsy technique. Samples were frozen as quickly as possible by plunging the needle into freon maintained at its freezing temperature. The mean time between insertion of the needle into muscle and freezing was about 6 s.	N/A	bioluminescence assay	1.54 +/- 0.06 mmol/kg	0.105 +/- 0.004 mmol/kg	N/D	N/D	N/D	N/D	15 +/- 0.9	N/D	0.108 +/- 0.002 mmol/kg	N/D	N/D	N/D		results = mean +/- S.E.M
													5 min of local circulatory occlusion					1.68 +/- 0.05	0.211 +/- 0.013					8.12 +/- 0.34		0.130 +/- 0.005
													10 min					1.75 +/- 0.07	0.252 +/- 0.015					7.02 +/- 0.15		0.129 +/- 0.002
													20 min					1.62 +/- 0.07	0.266 +/- 0.012					6.10 +/- 0.19		0.131 +/- 0003
1983	AGE-RELATED CHANGES IN RAT ADIPOSE TISSUE IN RESPONSE TO FASTING : PROTEIN, LACTATE AND PYRUVATE LEVELS	DOI: 10.1016/0024-3205(83)90363-6	Rat	Wistar rats	male	young: 6-8 weeks + old: 16-20 weeks	N/D	Free access to water and regular pellet-diet. Fasted animals were starved for 48 hrs.	WAT	Epididymal WAT	fasting	N/A	Young fed	light ether anaesthesia	epididymal fat pads were rapidly excised and weighed. Samples were immediately placed on top of 0.5 ml of 0.66 N perchloric acid (PCA) previously frozen in a steel container chilled by liquid nitrogen.	pre-mortem	Estimation of NAD+/NADH ratio	N/D	N/D	N/D	N/D	N/D	N/D	721	N/D	N/D	N/D	N/D	12.5
													Young fasted											207					43.4783
													Old fed											363					25
													Old fasted		frozen in a steel container chilled by liquid nitrogen.									680					13.3333
1990	Fructose 2,6-Bisphosphate Changes in Rat Brain During Ischemia	DOI: 10.1111/j.1471-4159.1990.tb01912.x	Rat	Spontaneously hypertensive rats	female	4-9 months	N/D	N/D	Brain	N/A	Brain ischemia was produced by bilateral ligation of the common carotid arteries	N/A	Control (n=5-6)	Rats were anesthetized intraperitoneally with sodium pentobarbital (40 mg/kg of weight). Brains were frozen in situ.	brain was frozen in situ by pouring liquid N2 into a plastic funnel that was placed over the skull. The frozen brains were chiselled out of the skull.	peri-mortem	Bioluminescent assay	328 +/- 13 nmol/g	20 +/- 5 nmol/g	N/D	N/D	N/D	N/D	N/D	N/D	N/D	N/D	N/D	N/D		Klingenberg method (1985)
													15 min after carotid arteris ligation (n=3)					319 +/- 5	40 +/- 12
													30 min (n=3)					295 +/- 1	24 +/- 5
													60 min (n=3-4)					280 +/- 12	64 +/- 17
													120 min (n=3)					220 +/- 10	88 +/- 18
1995	The effect of a bolus injection of TNF-alpha and IL-1 beta on hepatic energy metabolism in rats	DOI: 10.1006/jsre.1995.1080	Rat	Albino Wistar rats	male	N/D	N/D	Free access to laboratory chow and water.	Liver	N/A	N/A	injection of 15 micrograms/kg body wt of human recombinant TNF-alpha and IL-1 beta via the dorsal penile vein. SHam rats received only PBS containing 0.1% BSA.	Control t=0 (n=4)	Anesthesia: Na Pentobarbital I.P 25 microgram/Kg	Freeze-clamping	Pre-mortem	Lactate/Pyruvate ratio	N/D	N/D	N/D	N/D	N/D	N/D	N/D	N/D	N/D	N/D	N/D	0.139 +/- 0.013		Results = mean +/- S.E.M
													T (treated) t = 3 hours (n=5)																0.146 +/- 0.017
													S (Sham) t = 3 h																0.312 +/- 0.037
													T t=12 h																0.133 +/- 0.013
													S t=12 h																0.288 +/- 0.007
													T t=24 h																0.097 +/- 0.027
													S t=24 h																0.127 +/- 0.018
									Blood				Control t=0 (n=4)		Arterial blood taken from abdominal aorta with a heparinized syringe.														0.0823 +/- 0.0047
													T (treated) t = 3 hours (n=5)																0.0874 +/- 0.0104
													S (Sham) t = 3 h																0.0784 +/- 0.0095
													T t=12 h																0.0981 +/- 0.0116
													S t=12 h																0.0914 +/- 0.0079
													T t=24 h																0.0891 +/- 0.0087
													S t=24 h																0.1099 +/- 0.0166
2015	Sirtuin 1 in rat orthotopic liver transplantation: An IGL-1 preservation solution approach	DOI: 10.3748/wjg.v21.i6.1765	Rat	Sprague-Dawley rats (200-250 g)	male	N/D	12 h light/dark cycle	free access to water and a standard laboratory diet	Liver	N/A	Ischemia (by silk ligatures in the right suprarenal vein, diaphragmatic vein, and hepatic artery) and reperfusion 24 hours before sacrifice.	N/A	Sham (n=6)	isofluorane inhalation anesthesia. Euthanasia method N/D.	N/D	Post-mortem	Enzymatic colorimetric	N/D	N/D	N/D	N/D	N/D	N/D	1.89	N/D	N/D	N/D	N/D	N/D		Other groups not included because livers were flushed and preserved in various solutions.
2013	Transgenic Muscle-Specific Nor-1 Expression Regulates Multiple Pathways That Effect Adiposity, Metabolism, and Endurance	doi: 10.1210/me.2013-1205	Mouse	transgenic (Tg) Nor-1 mice and wild-type littermates (C57BL/6J)	male	12-17 weeks	12-hour light/dark cycle	standard mouse chow and water provided ad libitum.	Muscle	Gastrocnemius	N/A	N/A	WT (n=4))	N/D	N/D	N/D	Enzymatic colorimetric	N/D	N/D	N/D	N/D	N/D	N/D	1,35	N/D	N/D	N/D	N/D	N/D		Data extracted from graphs using webplotdigitizer
													Tg-Nor-1											0,83
2014	Energy status and HIF signalling in chorionic villi show no evidence of hypoxic stress during human early placental development	doi:10.1093/molehr/gau105	Human	N/A	female	N/D	N/A	N/A	Placenta	N/A	patients undergoing surgical termination of normal pregnancies.	N/A	7–8 weeks (n=5)	N/A	first trimester samples (7– 8 weeks) and second trimester samples (14 –16 weeks) were collected under ultrasound guidance by CVS. Term samples were collected within 10 min of delivery by Caesarean section from healthy pregnancies.	N/A	1H-NMR	N/D	N/D	0.616 μmol/g	N/D	N/D	N/D	N/D	N/D	N/D	N/D	N/D	N/D
													14–16 weeks							0.652
													Term (n=4)							0.59
1979	Relationship between the Ability of Nicotinamide to Maintain Nicotinamide Adenine Dinucleotide in Rat Liver Cell Culture and its Effect on Cytochrome P450	doi: 10.1042/bj1840461	Rat	Porton-derived Wistar strain	male	Adult (180-250g)	N/D	fed ad libitum on MRC 41B diet	Liver	N/A	N/A	N/A	Intact liver	rats were anaesthetized with pentobarbitone 60mg/kg	Freeze-clamping at liquid nitrogen temperature.	Pre-mortem	Spectrophotometric method	N/D	N/D	N/D	N/D	N/D	2.6 +/- 0.4 nmol/mg of protein	N/D	N/D	N/D	N/D	N/D	N/D	NADP+NADPH = 0.8 ± 0.1 nmol/mg of protein	Results = mean +/- S.D , same data used in another paper from same author : Paine et al. 1982
1976	Differences in the altered energy metabolism of hemorrhagic shock and hypoxemia	https://doi.org/10.1139/y76-104	Rat	Albino Holtzman rats (250--275 g)	male	N/D	N/D	fasted for I8 hours before the study but were allowed water ad libitum	Liver	N/D	Induce hemorragic shock	N/A	Controls (n=10)	lightly anesthetized with ether	samples of liver and kidney were quickly removed and frozen with Miollen-berger tongs (Wollenbcrger et al. 1960) precooled in liquid nitrogen.	Post-mortem	Enzymatic colorimetric	618 +/- 5 nmol/g	265 +/- 4 nmol/g		N/D	N/D	N/D	2.3	N/D	N/D	N/D	N/D	N/D		results = mean +/- S.E.M
													hemorragic shock					358 +/- 8	335 +/- 11					1
													Hypoxia (95% N2 - 5% 02 for 2 hours)					613 +/- 37	202 +/- 16					3
													Anoxia (100% N2) for 5 min					630 +/- 18	254 +/- 19					2.4
													Anoxia (100% N2) for 7 min					482 +/- 20	280 +/- 10					1.7
													Anoxia (100% N2) for 10 min					380 +/- 22	86 +/- 6					5.5
									Kidney				Controls					629 +/- 5	270 +/- 3					2.3
													hemorragic shock					403 +/- 11	345 +/- 10					1.1
													Hypoxia (95% N2 - 5% 02 for 2 hours)					607 +/- 36	200 +/- 12					3
													Anoxia (100% N2) for 5 min					638 +/- 15	277 +/- 10					2.3
													Anoxia (100% N2) for 7 min					494 +/- 12	295 +/- 9					1,6
													Anoxia (100% N2) for 10 min					402 +/- 26	96 +/- 8					5.2
1998	Enhancement of brain choline levels by nicotinamide: mechanism of action	DOI: 10.1016/s0304-3940(98)00418-2	Rat	Wistar rats	male	N/D	N/D	N/D	Brain	whole brain	N/A	10 mmol/kg nicotinamide (dissolved in water) by subcutaneous (s.c.) injection	Controls (saline) n=10	Decapitation	total brain and aliquots of liver tissue were removed.	Post-mortem	HPLC	0.194 μmol/g	N/D	N/D	N/D	N/D	N/D	N/D	N/D	N/D	N/D	N/D	N/D		Data extracted from graphs using webplotdigitizer
													NAM injection					0.258
									Liver				Controls (saline) n=10					0.46
													NAM injection					0.906
2010	Alterations in Brain Glucose Utilization Accompanying Elevations in Blood Ethanol and Acetate Concentrations in the Rat	DOI: 10.1111/j.1530-0277.2009.01099.x	Rat	Wistar rats weighing 280 to 310 g	male	N/D	N/D	NIH 31 rat diet. Prior to infusions animals were fasted overnight.	Brain		Animals were cannulated 24 hours prior to infusion.	Each animal received a bolus (0.08 ml/100g body weight) of 1 of 3 solutions: saline-control (PBS with 0.73 mg⁄ml 13C-2 glucose), sodium-acetate (2 M in PBS + 0.73 mg ⁄ml 13C-2 glucose), and ethanol (4 M in PBS + 0.73 mg ⁄ ml 13C-2 glucose). The bolus dose was followed by infusion of solutions at a rate of 1.4 ml⁄h/100 g body weight.	Saline control PBS (n = 5)	Brain freeze-blowing	brain removed by freeze blowing	Peri-mortem	Estimation of free cytosolic NAD+/NADH ratio using Lactate/Pyruvate ratio (pH assumed to be 7.2)	N/D	N/D	N/D	N/D	N/D	N/D	392.7 ± 57.3	N/D	N/D	N/D	N/D	N/D
													4 M ethanol in PBS (n = 8)											397.2 ± 36.9
													2 M sodium acetate in PBS (n = 6)											257.3 ± 33.5
2007	Whole Blood NAD and NADP Concentrations Are Not Depressed in Subjects with Clinical Pellagra	DOI: 10.1093/jn/137.9.2013	Human	34 patients suffering from clinical pellagra + 107 women aged between 15 and 49 years to act as community control subjects (Angola)	N/D	N/D	N/A	N/A	Blood	heparinized whole blood	Pellagra	Pellagra patients were treated with a nicotinamide supplement of 100 mg and a B-complex tablet 3 times daily for 17 d.	Community controls	N/A	Venous blood was collected using lithium heparin-coated 2-mL Vacutainer tubes (BD) and stored in vaccine boxes at 4–8C until the end of each day. The blood was then thoroughly mixed and aliquoted (50 mL) into 2 2-mL Nalgene cryovials. The aliquots were frozen at –20C for up to 2 wk before being transported on dry ice from Kuito (Angola) to London.	Pre-mortem	Enzymatic colorimetric	N/D	N/D	25.4 μmol/L	N/D	N/D	N/D	N/D	N/D	N/D	N/D	N/D	N/D	NADP+NADPH = 20.5
													Newly admitted patients							26.5										23.5
													Treated patients							26.4										22.1
2016	(S)YS-51, a novel isoquinoline alkaloid, attenuates obesity-associated non-alcoholic fatty liver disease in mice by suppressing lipogenesis, inflammation and coagulation	https://doi.org/10.1016/j.ejphar.2016.06.040Get	Mouse	C57BL/6 mice	male	7 weeks old	N/D	Chow diet or HFD	Liver	N/A	N/A	The isoquinoline alkaloid (S)YS-51 (10 mg/kg) was administered to the mice via i.p. route daily for 16 weeks.	Chow diet + vehicle (n=5)	N/D	N/D	Post-mortem	Enzymatic colorimetric	N/D	N/D	N/D	N/D	N/D	N/D	2.34	N/D	N/D	N/D	N/D	N/D		Data extracted from graphs using webplotdigitizer
													chow + (S)YS-51											2.3
													HFD + vehicle											1.39
													HFD + (S)YS-51											2.8
2014	Cardiotrophin-1 eliminates hepatic steatosis in obese mice by mechanisms involving AMPK activation	https://doi.org/10.1016/j.jhep.2013.12.012	Mouse	ob/ob mice	N/D	8-10 weeks	N/D	Regular diet and HFD	Liver	N/A	N/A	1 group received rCT-1 0.2 mg/kg/day by I.V for 10 days, another given saline instead of rCT-1 and a pair fed (PF) group given saline.	ob/ob saline	N/D	N/D	N/D	Enzymatic colorimetric	N/D	N/D	N/D	N/D	N/D	N/D	6.33	N/D	N/D	N/D	N/D	N/D		Data extracted from graphs using webplotdigitizer
													ob/ob rCT-1											10.83
													ob/ob PF											10.09
1983	Regional assessment of energy-producing metabolism following prolonged complete ischemia of cat brain.	DOI: 10.1038/jcbfm.1983.47	Cat	weighing 2-3.5 kg	males + females	Adult	N/D	N/D	Brain	N/A		N/A	Controls (n=5)	The heads of the animals were frozen in situ with liquid nitrogen.	After removal of bone and soft tissues, sections of the brains were prepared in a cryostat	Peri-mortem	Lactate/Pyruvate ratio												19.6		Other groups suffered from ischemia for 45 minutes: impossible to calculate the NAD+/NADH ratio using the lactate/pyruvate ratio
1999	Red blood cell energy metabolism during cardiopulmonary bypass	PMID: 10596997	Human	N/A	11 males + 1 female	46-69 years	N/A	N/A	Blood	Packed red blood cells (PRBC) for NAD and NADP - Whole blood for lactate and pyruvate	patients undergoing normothermic cardiopulmonary bypass (CPB) for myocardial revascularization	N/A	Before CPB	N/A	Blood samples were collected from the radial artery prior to and 45 minutes after CPB beginning	N/A	HPLC	N/D	N/D	3.149 +/- 0.743 microM/mM PRBC	N/D	N/D	N/D	N/D	N/D	N/D	N/D	N/D	22.6 [16.1-40.5]		mean +/- standard deviation
													45 min after CPB beginning							3.358 +/- 0.851									27.9 [17.5-35.2]
1983	Simultaneous Extraction and Combined Bioluminescent Assay of NAD+ and NADH	DOI: 10.1016/0003-2697(83)90359-7	Rat	N/A	N/D	N/D	N/D	N/D	Liver	N/A	N/A	N/A	Liver (n=5)	N/D	freeze-clamped immediately after they were removed from the animal with tongs cooled to the temperature of liquid nitrogen.	N/D	bioluminescent assay	N/D	N/D	N/D	2.69 +/- 0.30 nmol/mg protein	1.0 +/- 0.28 nmol/mg protein	N/D	N/D	N/D	N/D	N/D	N/D	N/D
									Heart	heart atria			Heart atria (n=4)								4.8 +/- 0.61	0.23 +/- 0.078
1985	Influence of ethanol upon the introduction of tyrosine aminotransferase in liver, upon the NAD content in liver and brain, and upon the activity of glutamate oxalate aminotransferase and glutamate pyruvate aminotransferase in the serum of rats.	DOI: 10.1016/0306-3623(85)90266-6	Rat	Wistar strain	N/D	N/D	N/D	N/D	Liver	N/A	half the animals were adrenalectomized	Ethanol diluted to 50% with 0.15 M NaCI was administred orally. All the other substances were administered by I.P 4 hr before and together with ethanol.	Adrenalectomized ethanol (6 g/kg p.o.)	N/D	N/D	N/D	Enzymatic colorimetric	N/D	N/D	0.79 +/- 0.00 μmol/g	N/D	N/D	N/D	N/D	N/D	N/D	N/D	N/D	N/D
													Intact ethanol (6 g/kg p.o.)							0.71 +/- 0.10
													Adrenalectomized 0.15 M NaCl (10 ml/kg i.p.)							0.83 +/- 0.10
													Intact 0.15 M NaCl (10 ml/kg i.p.)							0.75 +/- 0.09
													Adrenalectomized ethanol (6 g/kg p.o.) + NA (500 mg/kg i.p.)							3.67 +/- 0.67
													Intact ethanol (6 g/kg p.o.) + NA (500 mg/kg i.p.)							2.51 +/- 0.61
													Adrenalectomized NA (500 mg/kg i.p.)							3.45 +/- 0.70
													Intact NA (500 mg/kg i.p.)							1.83 +/- 0.60
													Adrenalectomized ethanol (6 g/kg p.o.) + DL-Tryptophan (300 mg/kg i.p.)							1.3
													Intact ethanol (6 g/kg p.o.) + DL-Tryptophan (300 mg/kg i.p.)							0.89 ± 0.10
													Adrenalectomized DL-Tryptophan (300 mg/kg i.p.)							1.46 ± 0.10
													Intact DL-Tryptophan (300 mg/kg i.p.)							0.96 ± 0.08
													Adrenalectomized ethanol (6 g/kg p.o.) + L Methionine (300 mg/kg i.p.)							0.89 ± 0.19
													Intact ethanol (6 g/kg p.o.) + L Methionine (300 mg/kg i.p.)							0.77 ± 0.10
													Adrenalectomized L Methionine (300 mg/kg i.p.)							0.72 +/- 0.11
													Intact L Methionine (300 mg/kg i.p.)							0.74 +/- 0.06
													Adrenalectomized ethanol (6 g/kg p.o.) + NA (500 mg/kg i.p.) + L Methionine (300 mg/kg i.p.)							2.71 +/- 1.02
													Intact ethanol (6 g/kg p.o.) + NA (500 mg/kg i.p.) + L Methionine (300 mg/kg i.p.)							1.55 +/- 0.36
													Adrenalectomized NA (500 mg/kg i.p.) + L Methionine (300 mg/kg i.p.)							2.58 +/- 0.36
													Intact NA (500 mg/kg i.p.) + L Methionine (300 mg/kg i.p.)							3.32 +/- 1.27
													Adrenalectomized ethanol (6 g/kg p.o.) + DL-Tryptophan (300 mg/kg i.p.) + L Methionine (300 mg/kg i.p.)							1.06 +/- 0.19
													Intact ethanol (6 g/kg p.o.) + DL-Tryptophan (300 mg/kg i.p.) + L Methionine (300 mg/kg i.p.)							0.81 +/- 0.15
													Adrenalectomized DL-Tryptophan (300 mg/kg i.p.) + L Methionine (300 mg/kg i.p.)							1.01 +/- 0.19
													Intact DL-Tryptophan (300 mg/kg i.p.) + L Methionine (300 mg/kg i.p.)							0.83 +/- 0.17
													Adrenalectomized ethanol (6 g/kg p.o.) + 1-methyl nicotinamide (1-MNA) (500 mg/kg i.p.)							1.05
													Intact ethanol (6 g/kg p.o.) + 1-methyl nicotinamide (1-MNA) (500 mg/kg i.p.)							0.85 +/- 0.08
													Adrenalectomized 1-methyl nicotinamide (1-MNA) (500 mg/kg i.p.)							0.75 +/- 0.07
													Intact 1-methyl nicotinamide (1-MNA) (500 mg/kg i.p.)							0.43 +/- 0.34
									Brain				Adrenalectomized ethanol (6 g/kg p.o.)							0.24 +/- 0.02
													Intact ethanol (6 g/kg p.o.)							0.22 +/- 0.05
													Adrenalectomized 0.15 M NaCl (10 ml/kg i.p.)							0.22 ± 0.02
													Intact 0.15 M NaCl (10 ml/kg i.p.)							0.21 +/- 0.02
													Adrenalectomized ethanol (6 g/kg p.o.) + NA (500 mg/kg i.p.)							0.38 +/- 0.06
													Intact ethanol (6 g/kg p.o.) + NA (500 mg/kg i.p.)							0.38 +/- 0.14
													Adrenalectomized NA (500 mg/kg i.p.)							0.46 +/- 0.02
													Intact NA (500 mg/kg i.p.)							0.24 +/- 0.08
													Adrenalectomized ethanol (6 g/kg p.o.) + DL-Tryptophan (300 mg/kg i.p.)							0.1
													Intact ethanol (6 g/kg p.o.) + DL-Tryptophan (300 mg/kg i.p.)							0.16 ± 0.02
													Adrenalectomized DL-Tryptophan (300 mg/kg i.p.)							0.10 +/- 0.05
													Intact DL-Tryptophan (300 mg/kg i.p.)							0.15 ± 0.02
													Adrenalectomized ethanol (6 g/kg p.o.) + L Methionine (300 mg/kg i.p.)							0.17 ± 0.06
													Intact ethanol (6 g/kg p.o.) + L Methionine (300 mg/kg i.p.)							0.19 ± 0.09
													Adrenalectomized L Methionine (300 mg/kg i.p.)							0.19 ± 0.09
													Intact L Methionine (300 mg/kg i.p.)							0.13 +/- 0.04
													Adrenalectomized ethanol (6 g/kg p.o.) + NA (500 mg/kg i.p.) + L Methionine (300 mg/kg i.p.)							0.22 +/- 0.03
													Intact ethanol (6 g/kg p.o.) + NA (500 mg/kg i.p.) + L Methionine (300 mg/kg i.p.)							0.26 +/- 0.10
													Adrenalectomized NA (500 mg/kg i.p.) + L Methionine (300 mg/kg i.p.)							0.28 +/- 0.18
													Intact NA (500 mg/kg i.p.) + L Methionine (300 mg/kg i.p.)							0.24 +/- 0.11
													Adrenalectomized ethanol (6 g/kg p.o.) + DL-Tryptophan (300 mg/kg i.p.) + L Methionine (300 mg/kg i.p.)							0.14 +/- 0.08
													Intact ethanol (6 g/kg p.o.) + DL-Tryptophan (300 mg/kg i.p.) + L Methionine (300 mg/kg i.p.)							0.13 +/- 0.03
													Adrenalectomized DL-Tryptophan (300 mg/kg i.p.) + L Methionine (300 mg/kg i.p.)							0.17 +/- 0.03
													Intact DL-Tryptophan (300 mg/kg i.p.) + L Methionine (300 mg/kg i.p.)							0.14 +/- 0.05
													Adrenalectomized ethanol (6 g/kg p.o.) + 1-methyl nicotinamide (1-MNA) (500 mg/kg i.p.)							0.18
													Intact ethanol (6 g/kg p.o.) + 1-methyl nicotinamide (1-MNA) (500 mg/kg i.p.)							0.15 +/- 0.03
													Adrenalectomized 1-methyl nicotinamide (1-MNA) (500 mg/kg i.p.)							0.21 +/- 0.14
													Intact 1-methyl nicotinamide (1-MNA) (500 mg/kg i.p.)							0.14 +/- 0.04
1985	AGE-RELATED CHANGES IN THE REDOX STATUS OF RAT MUSCLE CELLS AND THEIR ROLE IN ENZYME-AGING	DOI: 10.1016/0047-6374(85)90047-8	Rat	Wistar–Furth strain	N/D	young (4-6 month) and old (28-32 month)	N/D	N/D	Muscle	hind legs and back muscles	N/A	N/A	Young	Animals were killed by CO2.	Fresh muscle tissue was removed and quickly frozen by liquid N2 and then kept at - 20°C until further processing.	Post-mortem	Enzymatic colorimetric	0.113 +/- 0.0052 umoles/g	0.15 +/- 0.0035 umoles/g	0.263 ± 0.0063 umoles/g	N/D	N/D	N/D	0.75 +/- 0.052	0.43 +/- 0.114	0.03 ± 0.0020 umoles/g	0.013 +/- 0.0012 umoles/g	N/D	N/D
													old					0.160 ± 0.0035	0.119 +/- 0.0026	0.279 ± 0.0044				1.35 +/- 0.031	0.93 ± 0.124	0.013 ± 0.0012	0.012 ± 0.0010
1986	INFLUENCE OF ETHANOL, NICOTINAMIDE, OROTIC ACID AND CAFFEINE UPON THE INDUCTION OF TYROSINE AMINOTRANSFERASE, THE NAD CONTENT AND THE ADPR TRANSFERASE ACTIVITY IN RAT LIVER	DOI: 10.1016/0306-3623(86)90009-1	Rat	Wistar rats	N/D	N/D	N/D	starved for 18 hr before experiment	LIver	N/A	adrenalectomized animals	Ethanol (50%; 15 ml/kg) Per Os ; other substances were administered by I.P 30 min before the administration of ethanol and NaCl.	Control: 0.15 M NaCI (10 mg/kg i.p.) n=2-5	N/D	N/D	Post-mortem	Enzymatic colorimetric	N/D	N/D	0.64 umoles/g	N/D	N/D	N/D	N/D	N/D	N/D	N/D	N/D	N/D
													Control: Ethanol (50%; 15 ml/kg p.o.)							0.60 +/- 0.08
													NA-orotate (100 mg/kg i.p.) + ethanol (p.o.) (15 ml/kg)							0.97 +/- 0.17
													NA-orotate (500 mg/kg i.p.) + ethanol (p.o.) (15 ml/kg)							1.13 +/- 0.09
													NA-caffeine (5 mg/kg i.p.) + ethanol (p.o.) (15 ml/kg)							0.81 +/- 0.10
													NA-caffeine (25 mg/kg i.p.) + ethanol (p.o.) (15 ml/kg)							0.88 +/- 0.03
													Orotic acid (5 mg/kg i.p.) + ethanol (p.o.) (15 ml/kg)							0.72 +/- 0.23
													Orotic acid (50 mg/kg i.p.) + ethanol (p.o.) (15 ml/kg)							0.84 +/- 0.08
													Caffeine (1 mg/kg i.p.) + ethanol (p.o.) (15 ml/kg)							0.68
													Caffeine (5 mg/kg i.p.) + ethanol (p.o.) (15 ml/kg)							0.71 +/- 0.11
1992	Impaired hepatic energy metabolism in rat acute pancreatitis: protective effects of prostaglandin E2 and synthetic protease inhibitor ONO 3307.	DOI: 10.1016/0022-4804(92)90041-w	Rat	Wistar rats weighing 200-225 g	male	adult	12 h light-dark cycle	free access to a commercial rodent diet and tap water	Blood	arterial blood	acute pancreatitis induced by caerulein	caerulein infusion.	CONTROLS Infused with heparinized saline only at a rate of 0.58 ml/hr for 5 hr (n=12)	rats were killed by a large dose of pentobarbital I.V	blood was drawn from the abdominal aorta	N/D	Lactate/Pyruvate ratio	N/D	N/D	N/D	N/D	N/D	N/D	N/D	N/D	N/D	N/D	N/D	21.9 - 25.3
													caerulein rats (CER)-infused with heparinized saline as above (0.58 ml/hr for 5 hr) + caerulein 5 pg/kg/hr (n=16)																18.5 - 22.1
													prostaglandin E2 + caerulein rats (PGE,)-identical to the CER group, but prostaglandin E, was infused for 2 hr before and throughout the 5.0 hr of caerulein infusion at a dose of 100 pg/kg/hr (n=14)																13.8 - 15.5
													ON03307 + caerulein rats (ON0 3307)-identical to the CER group but ON0 3307 was infused for 2 hr before and throughout the 5.0 hr of caerulein infusion at a dose of 5 mg/kg/hr (n=14)																13.4 - 15.2
1993	Changes in levels of ADP-ribose polymers in rat liver during 2-acetylaminofluorene-induced hepatocarcinogenesis	DOI: 10.1093/carcin/14.7.1435	Rat	Sprague-Dawley rats (200-250 g)	male	N/D	N/D	Rats were administered a 2-AAF diet composed of a semisynthetic control diet containing 0.05% (w/w) 2-AAF for 3 weeks, followed by 1 week on control diet. This regimen was repeated for 2-5 cycles.	Liver	N/A	2-acetylaminofluorene (2-AAF) is used as a complete carcinogen to induce hepatocellular carcinomas (cyclic feeding)	N/D	control diet-cycle 1	N/D	N/D	N/D	HPLC	796,03 nmol/g	N/D	N/D	N/D	N/D	N/D	N/D	N/D	N/D	N/D	N/D	N/D
													3 weeks of 2-AAF diet-cycle 1					818,7
													control diet-cycle 5					784,7
													3 weeks of 2-AAF diet-cycle 5					745,04
1994	Possible mechanisms involved in tumor radiosensitization following nicotinamide administration	https://doi.org/10.1016/0167-8140(94)90448-0	Rat	Sprague-Dawley rats (body weight: 250-400 g)	male	N/D	N/D	access to food and water (pH 4.0) ad libitum	Muscle	thigh adductor muscle	Experimental tumors were grown sub-cutaneously after injection of ascites cells of DS-sarcoma into the hind foot dorsum	Nicotinamide by i.p. at a dose of 500 mg/kg over a 10 min infusion period. Control animals received an equivalent infusion of 0.9% NaCl (10 ml/kg).	Muscle Control (n=13)	N/D	60 min following administration of NA or NaCl, the organs of interest were rapidly frozen in liquid N2	N/D	Enzymatic colorimetric	0.594 umoles/g	N/D	N/D	N/D	N/D	N/D	N/D	N/D	N/D	N/D	N/D	N/D
													Muscle NAM (n=15)					0.604
									Liver				Liver CON (n=7)					0.406
													Liver NAM					0.729
									Kidney				Kidney CON (n=8)					0.413
													Kidney NAM					0.592
1993	Diethylnitrosamine administration in vivo increases hepatic poly(ADP-ribose) levels in rats: results of a modified technique for poly(ADP-ribose) measurement.	DOI: 10.1093/carcin/14.12.2513	Rat	Weanling fischer-344 strain (30-3 5 g)	N/D	N/D	12 h photoperiod	semi-purified diet containing 13% protein supplied by a mixture of casein and gelatin, and matching the AIN-76A diet for other components.	Liver	N/D	N/D	I.P injection of diethylnitrosamine (DEN) at 200 mg/kg body wt for time course or dose response with 200, 100, 50, 25 or 0 mg/kg body wt of DEN	t= 0 DEN 200 mg/kg	Animals were anaesthetized with methoxyflurane inhalant over a 3 min period. They were killed at different time for the time-course and 10 hours after DEN injection for the dose response.	Livers (4- 5 g) were quickly excised, weighed and homogenized in 20 ml ice-cold 1 M perchloric acid.	Post-mortem	HPLC	N/D	N/D	726,25 umol/kg	N/D	N/D	N/D	N/D	N/D	N/D	N/D	N/D	N/D		Data extracted from graphs using webplotdigitizer
													t= 4 hours DEN 200 mg/kg							640
													t= 8 hours DEN 200 mg/kg							640
													t=10 hours DEN 200 mg/kg (n=4-5)							582,5
													t=12 hours DEN 200 mg/kg							517,5
													t=16 hours DEN 200 mg/kg							450
													t= 20 hours DEN 200 mg/kg							480
													t=24 hours DEN 200 mg/kg							500
													t=48 hours DEN 200 mg/kg							592,5
													t=72 hours DEN 200 mg/kg							547,5
													DEN 0 mg/kg							611,6
													DEN 25 mg/kg							570,7
													DEN 50 mg/kg							558,93
													DEN 100 mg/kg							504,31
													DEN 200 mg/kg							484,42
									Blood				t= 0 single dose DEN 200 mg/kg (n=4-5)		Blood samples (0.5-1. 0 ml) were taken from the abdominal incision and mixed with 40 USP units heparin in 30 ul 0.9% NaCl. Two hematocrit samples were taken in order to correct blood nucleotide levels for packed cell volume.					270 umoles/l packed rbc
													t= 4 hours single dose DEN 200 mg/kg							258,75
													t= 8 hours single dose DEN 200 mg/kg							270
													t=10 hours single dose DEN 200 mg/kg							247,5
													t=12 hours single dose DEN 200 mg/kg							270
													t=16 hours single dose DEN 200 mg/kg							265
													t= 20 hours single dose DEN 200 mg/kg							250
													t=24 hours single dose DEN 200 mg/kg							233,75
													t=48 hours single dose DEN 200 mg/kg							245
													t=72 hours single dose DEN 200 mg/kg							258,75
													DEN 0 mg/kg							238,79
													DEN 25 mg/kg							244,49
													DEN 50 mg/kg							225,92
													DEN 100 mg/kg							247,03
													DEN 200 mg/kg							243,64
2003	Angiogenesis and myogenesis as two facets of inflammatory post-ischemic tissue regeneration	https://doi.org/10.1023/A:1023403928385	Mouse	Balb/C mice	male	11 weeks	N/D	N/D	Muscle	Gastrocnemius	right femoral artery was occluded to induce ischemia.	N/A	Control (No ischemia)	N/D	skeletal muscles were excised and quick-frozen in liquid nitrogen then freeze-dried.	N/D	N/D	N/D	N/D	2.62 umol/d dry weight	N/D	N/D	N/D	N/D	N/D	N/D	N/D	N/D	N/D		Data extracted from graphs using webplotdigitizer
													1 hour after occlusion							2.57
													6 hours							1.73
													12 hours							0.18
													1 day							0.22
													3 days							0.35
													7 days							0.62
													21 days							2.34
2000	Dynamic changes of NADH fluorescence images and NADH content during spreading depression in the cerebral cortex of gerbils	doi: 10.1016/s0006-8993(00)02509-9	Gerbil	Mongolian gerbils (55–65 g)	Male	N/D	N/D	N/D	Brain	Cortex	Spreading depression (SD) wave	N/D	Controls (no spreading depression wave) n=5	N/D	was frozen in situ by pouring liquid N onto the cortical surface.	N/D	Enzymatic fluorometric	N/D	11,28 umol/g	N/D	N/D	N/D	N/D	N/D	N/D	N/D	N/D	N/D	N/D		Data extracted from graphs using webplotdigitizer
													preSD (before extracellular direct-current potential)						11,56
													SD15 (15 s after DC-deflection = during depolarization)						25,60
													SD120 (120 s after DC-deflection = after depolarization)						11,83
1999	Mapping the role of NAD metabolism in prevention and treatment of carcinogenesis	https://doi.org/10.1007/978-1-4419-8740-2_10	Human	Patients with actinic keratoses or squamous cell carcinomas.	N/D	N/D	N/D	N/D	Skin	Normal skin shavings (superficial shave biopsy)	normal skin samples from subjects diagnosed with actinic keratoses (AK) and squamous cell carcinomas (SCC).	N/D	AK patients normal skin shavings	N/A	Skin shavings were shipped on dry ice.	N/A	Enzymatic colorimetric	N/D	N/D	N/D	N/D	N/D	3.7 +/- 0.6 pmol/ug prot	N/D	N/D	N/D	N/D	N/D	N/D		Results= mean +/- S.D
													SCC patients normal skin shavings										1.7 +/- 0.8
1998	Human myocardial ATP content and in vivo contractile function	PMID: 9546644	Human	N/D	N/D	N/D	N/D	N/D	Heart	Myocardial biopsies	N/A	N/A	Normal endomyocardial biopsies (EBx) n=10	N/A	right ventricular endomyocardial biopsy were performed using standard techniques (right internal jugular approach). Tissue samples were frozen in liquid nitrogen less than 15 sec after closing of the bioptome jaws.	N/A	HPLC	N/D	N/D	N/D	N/D	N/D	6.40 +/- 0.40 nmol/mg prot	N/D	N/D	N/D	N/D	N/D	N/D		Results= mean +/- SEM
													DCM-EBX (EBx from individuals with dilated cardiomyopathy) n=43										4.54 +/- 0.17
													RCM-EBX (EBx from individuals with restrictive cardiomyopathies) n=6										2.46 +/- 0.69
1986	Influence of Streptozotocin Upon the Induction of Tyrosine Aminotransferase, the Content of NAD and of 5-methyl Cytosine in Rat Liver	doi: 10.1016/0020-711x(86)90059-5	Rat	Wistar strain	N/D	N/D	N/D	starved for 18 hr before experiment	Liver	N/A	N/D	all treatments administered by I.P except streptozotocin (I.V)	streptozotocin (200 mg/kg) + 0.15 M NaCI (10 ml/kg)	N/D	N/D	Post-mortem	Enzymatic colorimetric methods	N/D	N/D	0.387 umol/g	N/D	N/D	N/D	N/D	N/D	N/D	N/D	N/D	N/D		Data extracted from graphs using webplotdigitizer
													0.15 M NaCI (10 ml/kg)							0.883
													streptozotocin (200 mg/kg) + 1-Methyl nicotinamide (500 mg/kg)							0.46
													0.15 M NaCI (10 ml/kg) + 1-Methyl nicotinamide (500 mg/kg)							0.92
													streptozotocin (200 mg/kg) + L-Methionine (500 mg/kg)							0.497
													0.15 M NaCI (10 ml/kg) + L-Methionine (500 mg/kg)							0.945
													streptozotocin (200 mg/kg) + DL-Tryptophan (300 mg/kg)							0.975
													0.15 M NaCI (10 ml/kg) + DL-Tryptophan (300 mg/kg)							1.405
													streptozotocin (200 mg/kg) + DL-Tryptophan (300 mg/kg) + L-methionine (500 mg/kg)							0.92
													0.15 M NaCI (10 ml/kg) + DL-Tryptophan (300 mg/kg) + L-methionine (500 mg/kg)							1.27
													streptozotocin (200 mg/kg) + Nicotinamide (500 mg/kg)							2.853
													0.15 M NaCI (10 ml/kg) + Nicotinamide (500 mg/kg)							2.19
													streptozotocin (200 mg/kg) + Nicotinamide (500 mg/kg) + L-methionine (500 mg/kg)							2.463
													0.15 M NaCI (10 ml/kg) + Nicotinamide (500 mg/kg) + L-methionine (500 mg/kg)							2.132
													Streptozotocin (200mg/kg) + Nicotinamide (500 mg/kg)							3.779
													0.9% NaC1 (5 ml/kg) + Nicotinamide (500 mg/kg)							3.616
													Streptozotocin (200mg/kg) + 0.9% NaCl (10 ml/kg)							0.581
													0.9% NaC1 (5 ml/kg)							0.849
1997	ADP-ribosylated actin as part of the actin monomer pool in rat brain	https://doi.org/10.1016/S1357-2725(96)00097-0	Rat	N/D	N/D	N/D	N/D	N/D	Brain	N/D	Microwave radiations	N/A	samples extracted from irradiated heads (n=3)	Rats were anesthesized with ether and heads were irradiated for 1.5 seconds (with rats still alive) in a microwave and placed on ice.	Decapitation of heads placed on ice and isolation of the brain.	Post-mortem	HPLC	N/D	N/D	220 +/- 17 nmol/g	N/D	N/D	N/D	N/D	N/D	N/D	N/D	N/D	N/D		Results = mean +/- S.D
2004	Poly(ADP-ribosyl)ation Enhancement in Brain Cell Nuclei Is Associated With Diabetic Neuropathy	doi: 10.1016/S1056-8727(03)00039-4.	Rat	Wistar rats (160 – 170 g body weight)	male	N/D	N/D	standard rat laboratory diet + free access to food and water	Brain	Whole brain homogenate	Induction of diabetes by 1 single dose of STZ 70 mg/Kg of body weight by IP injection.	IP injection of NAM at 100 or 200 mg/kg of body weight daily for 2 weeks.	Vehicle-treated control	Decapitation	Brain removed immediatly after decapitation.	Post-mortem	Enzymatic colorimetric	0.241 +/- 0.015 umol/g	N/D	N/D	N/D	N/D	N/D	N/D	N/D	N/D	N/D	N/D	N/D		Results = mean +/- S.D
													Control + NAm (100 mg)					0.279 +/- 0.019
													Control + NAm (200 mg)					0.298 +/- 0.021
													Vehicle-treated diabetes					0.170 +/- 0.021
													Diabetes + NAm (100 mg)					0.208 +/- 0.017
													Diabetes + NAm (200 mg)					0.217 +/- 0.021
2006	Effect of trimetazidine on the nucleotide profile in rat kidney with ischemia–reperfusion injury	https://doi.org/10.1016/j.ejps.2005.10.012	Rat	Wistar rats weighing 300–350 g	male	N/D	12 h light–dark cycle	Standard rat chow and water ad libitum.	Kidney	N/A	Kidney ischemia/reperfusion for 2 groups.	trimetazidine 10 mg/kg/day was administrated by gavage twice a day at 8.00 a.m. and 18.00 p.m. for 30 days.	Without ischemia (NC:Non Clamped Kidneys) Control (n = 13)	The rats were anesthetized with ketamine (Ketolar).	bilateral nephrectomy + immediately freezing in liquid nitrogen.	Pre-mortem?	HPLC	N/D	N/D	N/D	N/D	N/D	5.14 (1.34) nmol/mg prot	N/D	N/D	N/D	N/D	N/D	N/D	NADP+NADPH= 2.07 (0.36) nmol/mg prot	results=mean (IQR) IQR: Interquartile range
													With ischemia (C:Clamped Kidneys) Control (n = 13)										5.11 (1.19)							1.34 (0.62)
													Without ischemia (NC) Trimetazidine (TMZ) (n = 15)										8.68 (1.39)							1.57 (0.42)
													With ischemia (C) Trimetazidine (TMZ) (n = 15)										8.46 (1.18)							0.78 (0.29)
2007	Development and validation of an assay for the quantification of 11 nucleotides using LC/LC–electrospray ionization–MS	PMID: 17475198, DOI: 10.1016/j.ab.2007.03.018	Rat	Wistar Furth (weighing 280 to 330 g)	Male	10–14 weeks	N/D	access to tap water and food ad libitum.	Kidney	N/D	N/A	N/A	Extraction with 12% PCA	animals were anesthetized with isoflurane	in vivo freeze clamping: kidneys were exposed through a midline incision, surgically removed, and then immediately frozen in liquid nitrogen and stored at - 80 C.	Pre-mortem	LC-MS	N/D	N/D	0.546 µmol/g tissue	N/D	N/D	N/D	N/D	N/D	N/D	N/D	N/D	N/D		results = mean (CV%)
													Extraction with 70% acetonitrile							0.165
													Extraction with 70% methanol							0.259
													Extraction with Methanol/chloroform							0.343
2003	Metabolite Concentrations in Human Term Placentae and Their Changes Due to Delayed Collection After Delivery	https://doi.org/10.1053/plac.2002.0908	Human	N/A	female	18–34	N/A	N/A	Placenta	gestational age was 39–41 weeks	N/A	N/A	T0<2 min (n=5)	N/A	2 g of tissue (full thickness of the placentae, including basal and chorionic plates) were collected from each area and immediately placed in liquid nitrogen to stop the metabolic activity.	N/A	1H-and 31P-MRS	N/D	N/D	0.591 umol/g	N/D	N/D	N/D	N/D	N/D	N/D	N/D	N/D	N/D		Data extracted from graphs using webplotdigitizer
													T1=6–9 min (n=8)							0.631
													T2=11–14 min (n=5)							0.582
													T3=16–19 min							0.402
													T4=21–24 min (n=4)							0.312
2014	Specific ablation of Nampt in adult neural stem cells recapitulates their functional defects during aging	DOI 10.1002/embj.201386917	Mouse	C57Bl6 mice.	N/D	1-12 months	12 h light/dark cycle	regular chow ad libitum	Brain	Hippocampus	N/A	N/A	1 month (n=5)	N/D	N/D	N/D	HPLC	355 pmol/mg tissue	N/D	N/D	N/D	N/D	N/D	N/D	N/D	N/D	N/D	N/D	N/D		Data extracted from graphs using webplotdigitizer
													3–4 months (n=16)					292
													6 months (n=10)					237
													10–12 months (n=28)					225
2013	NAD+ AND NICOTINAMIDE: SEX DIFFERENCES IN CEREBRAL ISCHEMIA	https://doi.org/10.1016/j.neuroscience.2013.01.068	Mouse	PARP-1 KO and WT littermate mice on a SV129 background	Males + Females	N/D	12-h light/dark cycle	N/D	Brain	core/peri-infarct region	induced ischemia (middle cerebral artery occlusion)	N/A	Intra-ischemia WT Male (M) Sham	N/D	core/peri-infarct region was isolated from both sham and stroke WT and PARP-1 KO mice. Tissue was isolated either after 60 min of ischemia or 30 min after reperfusion. Tissue was immediately placed into extraction buffer to limit NAD+ degradation.	Post-mortem	Enzymatic colorimetric	N/D	N/D	1877.5 uM/g	N/D	N/D	N/D	N/D	N/D	N/D	N/D	N/D	N/D		Data extracted from graphs using webplotdigitizer
													Intra-ischemia WT M Stroke							1006
													Intra-ischemia WT Female (F) Sham							1141
													Intra-ischemia WT F Stroke							1037
													Intra-ischemia WT ovariectomized (OVX) females sham							1902
													Intra-ischemia WT OVX Stroke							1129
													Intra-ischemia PARP-/- Male (M) Sham							1245.5
													Intra-ischemia PARP-/- M Stroke							1256
													Intra-ischemia PARP-/- Female (F) Sham							1567.5
													Intra-ischemia PARP-/- F Stroke							977
													Intra-ischemia PARP-/- OVX sham							1460
													Intra-ischemia PARP-/- OVX Stroke							1095
													Post-reperfusion WT M Sham							1505.5
													Post-reperfusion WT M Stroke							899
													Post-reperfusion WT F Sham							1236
													Post-reperfusion WT F Stroke							1359.5
													Post-reperfusion WT OVX Sham							1708
													Post-reperfusion WT OVX Stroke							1326
													Post-reperfusion PARP-/- M Sham							1229.5
													Post-reperfusion PARP-/- M Stroke							1239.5
													Post-reperfusion PARP-/- F Sham							1408
													Post-reperfusion PARP-/- F Stroke							1348.5
													Post-reperfusion PARP-/- OVX Sham							1437.5
													Post-reperfusion PARP-/- OVX Stroke							1279
2013	A dietary polyphenol resveratrol acts to provide neuroprotection in recurrent stroke models by regulating AMPK and SIRT1 signaling, thereby reducing energy requirements during ischemia	doi:10.1111/ejn.12162	Rat	Wistar rats	Male	19-20 months	N/D	N/D	Brain	Cortex	rats received 1 or 2 mild transient middle cerebral artery occlusions (tMCAOs) as an in vivo ischemic model.	25 mg/kg Resveratrol (RSV) or vehicle (solution of 15–20% Jello powder in water)	Sham vehicle	N/D	N/D	N/D	Enzymatic colorimetric	N/D	N/D	N/D	N/D	N/D	N/D	3,46	N/D	N/D	N/D	N/D	N/D		Data extracted from graphs using webplotdigitizer
													Sham RSV											7,25
													single MCAO vehicle											2,30
													single MCAO RSV											8,38
													double MCAO vehicle											1,00
													double MCAO RSV											7,51
2012	Microwave irradiation decreases ATP, increases free [Mg2+], and alters in vivo intracellular reactions in rat brain.	doi: 10.1111/jnc.12026	Rat	Sprague–Dawley strain	Male	N/D	N/D	standard rat diet	Brain	N/A	Microwave irradiation	N/A	Microwaved (n=5)	Rats were anesthetized with isoflurane before microwaving. Rats were killed with a 6-kW head-focused high-energy microwave irradiation system.	Brains were immediately excised and placed on a block of dry ice. Brain samples were kept frozen and shipped overnight on dry ice to NIH, where the samples were stored at 80°C until analyzed.	Post-mortem	Estimation of NAD+/NADH ratio using lactate/pyruvate ratio.	N/D	N/D	N/D	N/D	N/D	N/D	337 ± 53	N/D	N/D	N/D	N/D	N/D		RESULTS=MEAN+/-S.E.M
													Freeze-blown (n=5)											341 ± 43
2014	Resveratrol ameliorates hepatic metaflammation and inhibits NLRP3 inflammasome activation	http://dx.doi.org/10.1016/j.metabol.2014.02.003	Mouse	C57BL/6 J	Male	6 weeks	12 h light/dark cycle	Standard irradiated rodent chow (10% kcal from fat) with unlimited access to food and water. After a 1 week of acclimation period, 30 mice were fed with the standard chow diet or HF diet (45% kcal from fat).	Liver	N/A	high-fat (HF) and diet-induced obesity (DIO).	After 6 weeks of HF diet feeding, RSV was delivered via an osmotic pump for 4 weeks.	Lean control (standard diet) n=10	Anesthesia: Zoletil/ Rompun by IP injection. Euthanasia: N/D	Livers were snap frozen in liquid nitrogen.	N/D	Enzymatic colorimetric assay	N/D	N/D	N/D	N/D	N/D	N/D	0.913	N/D	N/D	N/D	N/D	N/D		Data extracted from graphs using webplotdigitizer
													HF DIO Control											0.614
													HF RSV (8 mg/kg/day)											0.839
1968	Dosage des pyridine nucleotides oxydes et reduits dans le sang et les tissus animaux	PMID: 4385266 DOI: 10.1111/j.1432-1033.1968.tb00201.x	Rat	Wistar strain (200-300 g)	male	N/D	N/D	N/D	Liver	N/A	N/A	N/A	Liver (n=12)	N/D	N/D	N/D	Enzymatic fluorometric	756 +/- 41 nmol/g	133 +/- 19 nmol/g	889 +/- 42 nmol/g	N/D	N/D	N/D	5 - 6.25	0.59 - 0.67	270 +/- 18 nmol/g	171 +/- 13 nmol/g	N/D	N/D		Mean +/- SEM
	Determination of Oxidized and Reduced Pyridine Nucleotides in Blood and Animal Tissues								Blood				Blood (n=4)	N/A				112 (108-113) nmol/ml	96 (85-107) nmol/ml	208 (194-224) nmol/ml				1.16 (1.10-1.28)	0.67 (0.48-0.85)	14.2 (12,1-16,2) nmol/ml	9.8 (6,5-12,1) nmol/ml
			Human	N/A	N/D	N/D	N/D	N/D	Blood				Human blood (n=10)	N/A				37,3 +/- 2,0	24,3 +/- 1,3	61,6 +/- 3,1				1.49 - 1.59	1.75 - 1.96	7,0 +/- 0,4	13,6 +/- 0,6
2019	Mitochondrial function in liver cells is resistant to perturbations in NAD salvage capacity	DOI: 10.1074/jbc.RA118.006756	Mouse	hepatocyte-specific Nampt knockout (HNKO) mice + WT littermates	Female	8-110 weeks	12-h light/dark cycles.	access to ad libitum chow and water.	Liver	N/A	N/A	N/A	8 weeks WT (n=3-9)	Mice were sedated with pentobarbital (0.1 mg/g body weight, diluted in saline) and killed by cardiac puncture.	livers were snap-frozen in liquid nitrogen and stored at -80 °C until used.	Post-mortem	LC-MS	543,62 pmol/mg tissue	N/D		N/D	N/D	N/D	N/D	N/D	N/D	66,37 pmol/mg tissue	N/D	N/D		Data extracted from graphs using webplotdigitizer
													8 weeks HNKO					261,74									61,00
													14 Weeks WT					503,36									69,82
													14 Weeks HNKO					268,46									75,58
													27 weeks WT					617,45									93,99
													27 weeks HNKO					335,57									78,64
													55 weeks WT					946,31									87,08
													55 weeks HNKO					624,16									79,41
													110 weeks WT					838,93									67,14
													110 weeks HNKO					751,68									69,44
						14–18 weeks		60% HFD with or without NR supplementation for 20 weeks or sucrose-matched low-fat diet (LFD).				NR in the drinking water, which was changed every 2–3 days. NR was supplied to deliver 400 mg/kg body weight/day, dosed as 3.33 g/liter drinking water for 20 weeks.	LFD WT (n=6-9)					644.33 pmol/mg tissue	97,20 pmol/mg tissue							236,90 pmol/mg tissue	50,42
													LFD HNKO					309.28	73,83							253,67	37,92
													HFD WT					1005.15	95,33							329,14	52,50
													HFD HNKO					670.1	87,85							249,48	33,33
													HFD+NR WT					1353.09	99,07							285,12	56,25
													HFD+NR HNKO					1868.56	85,51							385,74	62,50
								N/D		Whole liver			WT								3376,34 pmol/mg of protein	1651,19 pmol/mg of protein				1204,08 pmol/mg of protein	227,08 pmol/mg of protein
													HNKO								1741,94	1133,95				846,94	183,33
2019	p53 prevents doxorubicin cardiotoxicity independently of its prototypical tumor suppressor activities	https://doi.org/10.1073/pnas.1904979116	Mouse	p53−/− mice	male	10 weeks	N/D	N/D	Heart	N/D	N/D	chronic low-dose Dox protocol (5-wk-old male mice were injected with control normal saline or Dox at 5 mg/kg body weight, i.p., doxorubicin HCL dissolved in normal saline) once a week for 5 wk for a total cumulative dose of 25 mg/kg and with either vehicle control or NMN i.p. (3 times per wk) over the duration of the entire study.	Dox- NMN-	N/D	Heart tissues were dissected and flash-frozen in liquid nitrogen.	N/D	Enzymatic colorimetric kit	N/D	N/D	N/D	N/D	N/D	3,29 pmol/mg prot	N/D	N/D	N/D	N/D	N/D	N/D		Data extracted from graphs using webplotdigitizer
													Dox+ NMN-										2,09
													Dox+ NMN+										4,21
																											N/D	N/D	N/D		Data extracted from graphs using webplotdigitizer
2017	Skeletal muscle overexpression of nicotinamide phosphoribosyl transferase in mice coupled with voluntary exercise augments exercise endurance	https://doi.org/10.1016/j.molmet.2017.10.012	Mouse	Mice overexpressing the NAMPT transgene (C57BL/6J-Tg(Mck-NAMPT)Pbef2Srs) under the control of the muscle creatine kinase (Mck) and wild type (WT) C57BL/6J	Male	11 weeks?	12h light/dark cycle	Regular Chow diet. Mice were fasted for 5 h prior to euthanasia.	Skeletal muscle	quadriceps	N/A	N/A	WT	Euthanasia via CO2 followed by cervical dislocation	Mouse tissues were flash frozen in liquid nitrogen after dissection. Frozen tissues were lyophilized overnight and powdered using a Precellys Evolution tissue homogenizer	Post-mortem	LC-MS	N/D	N/D	N/D	2.332 nmol/mg protein	N/D	N/D	N/D	N/D	N/D	N/D	N/D	N/D		Data extracted from graphs using webplotdigitizer
													NAMPTtg								3.71
2020	Nicotinamide riboside with pterostilbene (NRPT) increases NAD+ in patients with acute kidney injury (AKI): a randomized, double-blind, placebo-controlled, stepwise safety study of escalating doses of NRPT in patients with AKI	https://doi.org/10.1186/s12882-020-02006-1	Human	hospitalized patients with AKI	25% Male	74.0 ± 4.3 years	N/A	N/A	Blood	Whole blood	AKI	randomized, double-blind, placebo-controlled study of escalating doses of NRPT in 24 hospitalized patients with AKI. The study was comprised of four Steps during which NRPT (5 subjects) or placebo (1 subject) was given twice a day for 2 days. NRPT dosing was increased in each Step: Step 1250/50 mg, Step 2500/ 100 mg, Step 3750/150 mg and Step 41,000/200 mg.	Placebo group (n=4) T=0	N/A	4 mL of blood was collected and 0.1 mL aliquots were then transferred to cryovials containing 1 mL of 0.5 M perchloric acid (PCA), used for lysis of blood cells.	N/A	LC-MS (PCA extraction, positive ion mode, labelled internal standard)	56,84 ug/ml	N/D	N/D	N/D	N/D	N/D	N/D	N/D	N/D	N/D	N/D	N/D		Data extracted from graphs using webplotdigitizer
													Placebo t=2 hours					42,63
													Placebo t=4 hours					46,84
													Placebo t=6 hours					53,68
													Placebo t=12 hours					34,74
													Placebo t=24 hours					39,47
													Placebo t=48 hours					28,42
					80 % male	68.3 ± 12.8 years							NRPT group (n=20) t=0					35,53
													NRPT group t=2 h					31,32
													NRPT group t=4 h					33,16
													NRPT group t=6 h					34,74
													NRPT group t=12 h					33,68
													NRPT group t=24 h					35,26
													NRPT group t=48 h					48,42
2019	Nicotinamide Riboside Augments the Aged Human Skeletal Muscle NAD+ Metabolome and Induces Transcriptomic and Anti-inflammatory Signatures	DOI:https://doi.org/10.1016/j.celrep.2019.07.043	Human	BMI 20 – 30 kg/m2	male	70 – 80 years	N/A	N/A	Skeletal Muscle	vastus lateralis	N/A	Participants received NR 500mg twice daily or matched placebo for 21 days with 21 days washout period between the NR and placebo periods	Baseline	N/A	muscle biopsies were obtained from 12 men using a percutaneous Bergstrom technique as previously described (Bergstrom, 1975). under local anesthesia (1% lignocaine). The biopsy sample (100 – 150mg) was immediately dried on clean filter paper and approximately 10mg of tissue was cut and placed on ice cold BIOPS buffer for high-resolution respirometry. The rest of the muscle tissue was immediately …	N/A	LC-MS/MS (Methanol extraction)	217,88 pmol/mg	N/D	N/D	N/D	N/D	N/D	N/D	N/D	N/D	N/D	N/D	N/D		Data extracted from graphs using webplotdigitizer
													NR					203,91
													Placebo					192,74
									Blood	Whole blood			Baseline		Blood was drawn from the arterial and venous catheters into heparinised blood tubes. Plasma was rapidly separated by centrifugation at 4°C and was then snap frozen.			19,89 umol/L
													NR					54,34
													Placebo					21,29
2020	Niacin Cures Systemic NAD+ Deficiency and Improves Muscle Performance in Adult-Onset Mitochondrial Myopathy	https://www.sciencedirect.com/science/article/abs/pii/S155041312030190X#!	Human	Patients with mitochondrial myopathies and healthy controls.	Males and females	17-70 years	N/A		Muscle	vastus lateralis		All the subjects were supplemented with a slowly increasing dose of niacin, from 250 mg/day up to 750 or 1,000 mg/day for 4 months, and we continued the followup of treatment effect up to 10 months in patients.	Ctrl T0		Bergström needle biopsy...snap frozen in liquid nitrogen		LC-MS	178.82	nmol/g tissue
													Ctrl 4 months					212.94
													Patients T0					101.18
													Patients 4 months					150.59
													Patients 10 months					224.71
									Whole blood				Ctrl T0					21.118	nmol/ml
													Ctrl 4 months					126.708
													Patients T0					9.62733
													Patients 4 months					72.0497
													Patients 10 months					91.3043
2016	Nicotinamide riboside is uniquely and orally bioavailable in mice and humans	PMID: 27721479	Mouse	C57Bl6/J	Male	12 weeks		chow diet (Teklad 7013) for one week before the experiment	Liver	medullary lobe	N/A	Either saline (orange, n = 3 per time point) or equivalent moles of NR (black, n = 3 per time point), NA (blue, n = 4 per time point) and Nam (green, n = 4 per time point) were administered by gavage.	Saline (Control) t=0	mice were live-decapitated	The medullary lobe of the liver was freeze-clamped at liquid nitrogen temperature.	Post-mortem	LC-MS	1203.343 pmol/mg									282.157 PMOL/MG
		PMCID: PMC5062546											t = 15 min					1119.78									242.339
		DOI: 10.1038/ncomms12948											t = 1 hour					1203.34									262.295
													t = 2 hours					1086.35									242.433
													t = 4 hours					1086.35									249.186
													t = 6 hours					1052.92									212.781
													t = 8 hours					1119.78									239.447
													t = 12 hours					1186.63									248.796
													NR ( t = 0)					1086.35									122.821
													t = 15 min					952.646									131.137
													t = 1 hour					1144.85									141.135
													t = 2 hours					1011.14									149.488
													t = 4 hours					2373.26									126.363
													t = 6 hours					4495.82									431.868
													t = 8 hours					3384.4									322.433
													t = 12 hours					1679.67									126.805
													NA ( t = 0)					1036.21									245.644
													t = 15 min					1052.92									267.233
													t = 1 hour					1905.29									368.521
													t = 2 hours					2214.49									330.402
													t = 4 hours					2139.28									347.109
													t = 6 hours					1838.44									340.582
													t = 8 hours					1362.12									277.623
													t = 12 hours					1286.91									252.946
													Nam (t = 0)					869.081									195.852
													t = 15 min					919.22									197.525
													t = 1 hour					1403.9									235.742
													t = 2 hours					2114.21									252.394
													t = 4 hours					2548.75									274.912
													t = 6 hours					2740.95									312.366
													t = 8 hours					1520.89									347.333
													t = 12 hours					1838.44									286.142
												mice were intraperitoneally injected either saline (n = 8) or NR Cl (500 mg/kg of body weight) (n = 6) for 6 days.	IP Saline (Control)	Mice were anaesthetised by chloral hydrate	livers and hearts were freeze-clamped at liquid nitrogen temperature.	Post-mortem		788.77									183.155 pmol/mg
													NR (liver)					3836.9									407.754
									Heart				IP Saline (Control)					1016.04									84.225
													NR (Heart)					1470.59									92.246
			Human		male	52-year-old		overnight fasting	PBMC			self administered 1,000 mg of NR Cl orally at 8 am on 7 consecutive days	T= 0 (Before treatment)	N/A		N/A		12.156 uM/L blood							t=0		8.982 uM/L blood
													0.3 h					26.961							t=0.2		23.081
													0.6 h					17.143							t=0.5		13.159
													1 h					24							t=1 h		13.159
													1.4 h					19.013							t=1.2		11.07
													2.7 h					12.156							t=2.5 h		6.789
													4.1 h					41.922							t=4		26.945
													7.7 h					43.169							t=7.7		27.05
													8.1 h					49.87							t=8		33.003
													23.8 h					32.104							t=23.8		17.023
													167.6 h					38.281							167.6 h		11.875
2021	GLP-1 improves the supportive ability of astrocytes to neurons by promoting aerobic glycolysis in Alzheimer's disease	https://doi.org/10.1016/j.molmet.2021.101180	Mouse	5×FAD mice	N/D	4-month-old	N/D	ad libitum access to food and water.	Brain	Cortex	Mice were euthanized after the MWM test.	Liraglutide (Lira) is a slightly altered version of GLP-1. AD+Lira group received subcutaneous injections of liraglutide (25 nmol/kg body weight, once daily) for 8 weeks. and the mice in the two other groups were injected with an equivalent amount of 0.9% saline.	WT (n=3)	the mice were euthanized with 50 mg/kg of pentobarbital sodium administered intraperitoneally.	cortices were dissected on ice and then stored at - 80 C	Post-mortem	Enzymatic colorimetric: NAD+/NADH assay kit with WST-8 (S0175, Beyotime Biotechnology)	N/D	N/D	N/D	N/D	N/D	N/D	0.62	N/D	N/D	N/D	N/D	N/D		Data extracted from graphs using webplotdigitizer
													AD (n=3)											0.486
													AD + Lira (n=3)											1.31
2021	Importance of Adipose Tissue NAD+ Biology in Regulating Metabolic Flexibility	https://dx.doi.org/10.1210/endocr/bqab006	Mouse	C57BL/6J (B6)	male	N/D	12-hour light (6 am to 6 pm)/12-hour dark (6 pm to 6 am) cycles	standard diet (Nos. 5053; LabDiet) ad libitum with free access to water. For the calorie restriction (CR) 1-g pellets of a semisynthetic chow, AIN-93M (Bioserv). Ad libitum–fed control mice were given pellets equal to calculated average daily food intake (~4 pellets), and CR mice were given pellets equal to 60% of average daily food intake for 14 days as previously described	WAT			N/A	AL (Fed ad libitum) n=5	N/D	Tissue samples were harvested, frozen in liquid nitrogen, and stored at –80 °C until analyses.	N/D	HPLC	26.54 pmol/mg tissue	N/D	N/D	N/D	N/D	N/D	N/D	N/D	N/D	N/D	N/D	N/D		Data extracted from graphs using webplotdigitizer
													CR (Caloric Restriction) n=5					41.67 pmol/mg tissue
													Control (Rested) n=5					34.89 pmol/mg tissue
													EX (exercised on a motorized treadmill) n=5					53.91 pmol/mg tissue
			Human	people with obesity and insulin resistance BMI=51.9 ± 4.3		46 ± 6 years			WAT	Periumbilical abdominal subcutaneous WAT tissue biopsies.			Before bariatric surgery-induced 20% weight loss (n = 7)		Periumbilical abdominal subcutaneous WAT tissue biopsies were obtained during the basal stage of the clamp procedure (A hyperinsulinemic-euglycemic clamp procedure). Tissue samples were rinsed with ice-cold saline and flash-frozen in liquid nitrogen until subsequent NAD+ measurement.			7.15 pmol/mg tissue
													After bariatric surgery-induced 20% weight loss (n = 7)					10.59
2021	Tripeptide IRW Upregulates NAMPT Protein Levels in Cells and Obese C57BL/6J Mice	PMID: 33522796, DOI: 10.1021/acs.jafc.0c07831	Human	normal and obese	N/D	normal: average 44 years old, obese: average 66 years old.	N/A	N/A	Muscle	N/D	N/A	N/A	Normal	N/D	snap-frozen, RNAlater-preserved muscle tissues were obtained from Proteogenex (Inglewood, CA) after being prospectively collected at multiple hospital institutions with institutional review and board approval.	N/A	Enzymatic colorimetric	38.763 pmol/ul	N/D	N/D	N/D	N/D	N/D	N/D	N/D	N/D	N/D	N/D	N/D		Data extracted from graphs using webplotdigitizer
													Obese					7.292
			Mouse	C57BL/6J mice	male	6 weeks	12 h light/dark cycle	Ad libitum. Normal diet = ND = low fat diet (10% fat) or HFD (40% fat) for 14 weeks.	Muscle			IRW (45 mg/Kg body weight) for 8 weeks. IRW is a novel small peptide booster of the NAMPT pool.	ND (Control group)	mice were fasted for 6 h before being sacrificed by CO2 asphyxiation.	All of the tissues and serum samples were snap-frozen and stored at −80 °C until further analysis.	Post-mortem		26.935 pmol/ul													Concentrations were not normalized to tissue weight.
													HFD					23.79
													HFD+IRW					29.032
									Liver				Control group					21.216
													HFD					20
													HFD+IRW					31.351
									Plasma				Control group					61.828
													HFD					44.355
													HFD+IRW					202.957
2021	Moderate Exercise Inhibits Age-Related Inflammation, Liver Steatosis, Senescence, and Tumorigenesis | The Journal of Immunology (jimmunol.org)	https://dx.doi.org/10.4049/jimmunol.2001022	Mouse	nfkb1−/− mice = model of spontaneous inflammaging, steatosis, and cancer.	male	19 months old	N/D	N/D	Liver	N/D	Sedentary animals were transported to the same room, weighed, and checked alongside the exercise mice, but were not treadmill exercised.	N/A	Sedentary	N/D	Tissues harvested and snap frozen and stored at -80˚C	Post-mortem	Bioluminescent assay (NAD/NADH-Glo Promega)	41.62 nM for 20 mg tissue	N/D	N/D	N/D	N/D	N/D	N/D	N/D	N/D	N/D	N/D	N/D		webplotdigizer. Units unclear.
											Sixteen-month-old male nfkb12/2 mice were treadmill exercised 3 times a week at the same time in the morning for 3 months. The exercise routine comprised 5-min warmup at the speed of 14 cm/s, 20-min at 20 cm/s, and 5-min cool down at 14 cm/s		Exercised					81.66 nM for 20 mg tissue
2021	Sex-related differences in human plasma NAD+/NADH levels depend on age	https://doi.org/10.1042/BSR20200340	Human	Women being pregnant or persons suffering from acute or severe chronic diseases were excluded from the study	Males and females	18-83 years	N/A	N/A	Blood	Plasma	N/A	N/A	Men (all ages)	N/A	Venous blood samples were taken using K3-EDTA and Li-heparin S-Monovettes®. Plasma was separated from the blood by centrifugation at 2000×g for 10 min and then stored at −150◦C.	N/A	Enzymatic colorimetric assay (colorimetric total NAD/NADH assay ab186032; Abcam) + Deptroteinization with 10 Kda Pierce protein concentrators.	0.722 uM	0.603 uM	1.38 uM	N/D	N/D	N/D	1.19735	N/D	N/D	N/D	N/D	N/D		Webplotdigitizer
													Women (all ages)					0.76	0.559	1.38				1.35957
													Men less than 40 years old											1.101
													Women less than 40 years											1.313
													Men 40-60 years old											0.984
													Women 40-60 years old											1.361
													Men older than 60											1.184
													Women older than 60											1.325
2020	Targeted and untargeted metabolomics provide insight into the consequences of glycine‐N‐methyltransferase deficiency including the novel finding of defective immune function	https://doi.org/10.14814/phy2.14576	Mouse	WT C57BL/6J and GNMT-/- mice	male	N/D	10:14-hr light/dark cycle	ad libitum standard chow diet until the 8 weeks of age. At 8 weeks wild-type (WT) and GNMT-/- mice were provided ad libitum access to either a control of HFD for 8 weeks.	Liver	N/D	N/D	N/A	WT (n=4-10)	N/D	Liver samples that were snap-frozen in liquid nitrogen	N/D	LC-MSMS using a high-resolution Orbitrap Mass spectrometer	2.038 nmol/mg dry liver	0.592 nmol/mg of dry liver	2.63	N/D	N/D	N/D	3.44257	0.117871	2.63 nmol/ mg of dry liver	0.310 nmol/mg dry liver		N/D		Data extracted from graphs using webplotdigitizer
													GNMT -/- (n=4-10)					1.818	0.427	2.245				4.25761	0.135027	2.244	0.303
2021	CD38 downregulation modulates NAD+ and NADP(H) levels in thermogenic adipose tissues	https://doi.org/10.1016/j.bbalip.2020.158819	Mouse	wild type or Cd38−/− mice	N/D	3 months	12-h light cycle	food and water ad libitum.	BAT	interscapular BAT (iBAT)	2 groups (wild type and Cd38−/−) were kept for 7 days at 30 °C; the other animals were kept at 22 °C and two groups (wild type and Cd38−/−) were kept for the last 24 h at 6 °C. Mice were fasted during the last 4 h before the end of the experiments.	N/A	WT 30C	N/D	Tissues collected and flash frozen in liquid nitrogen.	Post-mortem	Enzymatic fluorometric	251.767 nmol/g tissue	198.921 nmol/g	450.688	N/D	N/D	N/D	1.26566	0.245692	120 nmol/g tissue	29.483 nmol/g tissue	N/D	N/D		Data extracted from graphs using webplotdigitizer
													WT 22C					326.855	216.547	543.402				1.5094	0.277692	108.966	30.259
													WT 6 C					719.965	251.799	971.764				2.85928	0.347334	84.138	29.224
													CD38-/- 30C					596.29	215.288	811.578				2.76973	0.337914	125.517	42.414
													CD38-/- 22C					803.887	232.914	1036.8				3.45143	0.36475	126.207	46.034
													CD38-/- 6C					896.643	246.763	1143.41				3.63362	0.382015	73.793	28.19
									WAT	inguinal WAT (iWAT)			WT 30C					18.75	2.766	21.516				6.77874	0.920645	6.389	5.882
													WT 22C					19.375	4	23.375				4.84375	1.39818	6.806	9.516
													WT 6 C					30.625	6.511	37.136				4.70358	1.74392	12.5	21.799
													CD38-/- 30C					79.375	4.553	83.928				17.4336	1.24564	15.417	19.204
													CD38-/- 22C					88.125	5.83	93.955				15.1158	1.34613	17.222	23.183
													CD38-/- 6C					113.75	6.894	120.644				16.4999	1.21703	24.167	29.412
2020	Short-term dietary restriction ameliorates brain injury after cardiac arrest by modulation of mitochondrial biogenesis and energy metabolism in rats	doi: 10.21037/atm-20-3075	Rat	Sprague-Dawley rats (380–400 g)	male	N/D	12 hours of light/12 hours of dark exposure	Control rats (n=56) were fed an experimental diet under AL conditions. The DR rats (n=50) were given 30% of the diet compared with the control group each day for one week.	Brain	whole brain	For the cardiac arrest model: CA was induced by clamping the endotracheal tube	CPR	SAL: sham ad libitum diet control group	Rats were deeply anesthetized by intraperitoneal injection of 5% pentobarbital, and were perfused with 0.9% sodium chloride and 4% formaldehyde solution.	N/D	Post-mortem	NAD+/NADH quantification colorimetric kit (Biovision, Milpitas, CA, USA)	N/D	N/D	N/D	N/D	N/D	N/D	2.778	N/D	N/D	N/D	N/D	N/D		Data extracted from graphs using webplotdigitizer
													SDR: Sham dietary restriction control group											3.436
													CAL: ad libitum diet and CPR group											1.728
													CDR: Dietary restriction and CPR group											3.004
2021	Early or delayed time-restricted feeding prevents metabolic impact of obesity in mice	DOI: https://doi.org/10.1530/JOE-20-0404	Mouse	C57BL/6J	male	8 weeks	12 h light:12 h darkness cycle	Mice were fed either a standard chow (18% calorie from fat) or a lard-based HFD (43% calories from fat) for 4 weeks. Mice on each diet were then randomized to one of three interventions: (i) continue AL, (ii) 10-h TRF initiated at ZT12 (TRFe), and (iii) 10-h TRF initiated at ZT16 (TRFd) for a further 8 weeks	Liver	N/A	N/A	N/A	AL T0 Chow diet	After 8 weeks, mice were sedated with isoflurane at 4-h intervals (ZT 0, 4, 8, 12, 16, 20), to collect blood by cardiac puncture, and were killed by cervical dislocation prior to collection of liver, inguinal and gonadal fat pads.	N/A	Post-mortem	Enzymatic colorimetric	0.311 nmol/mg	N/D	N/D	N/D	N/D	N/D	N/D	N/D	N/D	N/D	N/D	N/D		Data extracted from graphs using webplotdigitizer
													AL T 4H				Mean NAD+=	0.302
													AL T 8H				0.419143	0.934
													AL T 12H					0.5
													AL T 16H					0.236
													AL T 20H					0.34
													AL T 24H					0.311
													TRFe T0					0.623
													TRFe T 4H					0.783
													TRFe T 8H					0.896
													TRFe T 12H					1.123
													TRFe T 16H					1
													TRFe T 20H					0.509
													TRFe T 24H					0.613
													TRFd T0					0.745
													TRFd T 4H					0.538
													TRFd T 8H					0.717
													TRFd T 12H					0.679
													TRFd T 16H					1.132
													TRFd T 20H					0.802
													TRFd T 24H					0.736
								HFD (See first cell)					AL T0 HFD					0.821
													AL T 4H					0.372
													AL T 8H					0.492
													AL T 12H					0.432
													AL T 16H					0.381
													AL T 20H					0.464
													AL T 24H					0.802
													TRFe T0					0.432
													TRFe T 4H					0.277
													TRFe T 8H					0.445
													TRFe T 12H					0.783
													TRFe T 16H					0.647
													TRFe T 20H					0.549
													TRFe T 24H					0.413
													TRFd T0					0.527
													TRFd T 4H					0.685
													TRFd T 8H					0.967
													TRFd T 12H					1.283
													TRFd T 16H					0.603
													TRFd T 20H					0.701
													TRFd T 24H					0.508
2021	PARP-1 and SIRT-1 are Interacted in Diabetic Nephropathy by Activating AMPK/PGC-1α Signaling Pathway	DOI https://doi.org/10.2147/DMSO.S291314	Mouse	obese leptin-resistant (db/db) mice and nondiabetic control male C57BLKs/J (db/m) mice	male	8 weeks	controlled light/dark cycle	free access to water. All animals should be adaptively fed. The db/m mice and the db/db mice were fed with standard diet (12% fat, 28% protein and 60% carbohydrates).	Kidney	N/D	N/D	N/D	NC	animals were anesthetized and killed	the renal tissues were dissected	Post-mortem	Enzymatic colorimetric	1.262 mmol/Kg	N/D	N/D	N/D	N/D	N/D	N/D	N/D	N/D	N/D	N/D	N/D		Data extracted from graphs using webplotdigitizer
													db/db					0.479
2020	Trimetazidine Inhibits Renal Tubular Epithelial Cells to Mesenchymal Transition in Diabetic Rats via Upregulation of Sirt1	https://doi.org/10.3389/fphar.2020.01136	Rats	Sprague-Dawley	male	8 weeks old, 200–220 g	N/D	N/D	Kidney	Renal cortex	Diabetes was induced by intraperitoneal injection of STZ (55 mg/kg in 0.1 mol/L citrate buffer, adjusted to pH 4.5). Rats in the control group received equal volumes of citrate buffer (n = 7).	2 weeks after the onset of diabetes, diabetic rats were randomly divided into two groups: rats in the DN group (n = 8) received vehicle (0.9% saline solution), and rats in the DN + TMZ group (n = 7) received TMZ (5 mg/kg/day), respectively. The medications were given by oral gavage. (Total 20 weeks of treatment)	Con	N/D	Tissue samples were collected and stored at −80°C for paraffin embedding or snap frozen.	Post-mortem	Enzymatic colorimetric	N/D	N/D	N/D	2.874 pmol/mg of protein	0.316 pmol/mg protein	3.19 pmol/mg protein	9.765	N/D	N/D	N/D	N/D	N/D		Data extracted from graphs using webplotdigitizer
													DN								1.866	0.387	2.253	4.588
													DN + TMZ								3.328	0.405	3.733	8.647
2020	Senescent cells promote tissue NAD+ decline during ageing via the activation of CD38+ macrophages	https://dx.doi.org/10.1038/s42255-020-00305-3	Mouse	C57BL/6J and Cd38 KO mice on a C57BL/6J background	Male and female	2 to 30 months	12-h light–12-h dark	standard chow diet	Liver				WT young (4 months old)	All animals were euthanized with CO2, followed by cervical dislocation.	Epididymal fat and/or liver tissues were excised, and flash frozen in liquid nitrogen	Post-mortem	LC-MS	N/D	N/D	776.774 pmol/mg tissue	N/D	N/D	N/D	N/D	N/D	N/D	N/D	N/D	N/D		Data extracted from graphs using webplotdigitizer
													CD38 KO young (3 months old)							1318.71
													WT OLD (26 months old)							547.097
													CD38 KO OLD (26 months)							1011.61
									WAT	VAT/eWAT		PBS	4-month-old WT male mice PBS							7.394 pmol/mg										nadp+ nadph= 5.333 pmol/mg
												LPS	4-month-old WT male mice LPS							4.437										2.545
												PBS	4-month-old Cd38 KO PBS							33.889										4.97
												LPS	4-month-old Cd38 KO LPS							26.667										7.636
									Liver			PBS	4-month-old WT male mice PBS							894.578 pmol/mg										244.848
												LPS	4-month-old WT male mice LPS							478.916										184.242
												PBS	4-month-old Cd38 KO PBS							1201.81										240
												LPS	4-month-old Cd38 KO LPS							786.145										230.303
2020	Boosting NAD level suppresses inflammatory activation of PBMCs in heart failure	https://doi.org/10.1172/JCI138538	Human	19 hospitalized patients with stage D HF	13 males + 6 females	mean age: 51.8 years	N/D	N/D	Blood	Whole blood	Heart failure	escalating doses of NR (250 mg twice a day for day 1, 500 mg twice a day for day 2, and 1000 mg twice a day from day 3 on) for 5 to 9 days	Before NR (N=4)	N/A	N/A	N/A	LC-MS	17.83 ug/ml blood	N/D	N/D	N/D	N/D	N/D	N/D	N/D	N/D	N/D	N/D	N/D		Data extracted from graphs using webplotdigitizer
													After NR					40.65
2020	An Integrated LC-MS/MS Strategy for Quantifying the Oxidative-Redox Metabolome in Multiple Biological Samples	https://doi.org/10.1021/acs.analchem.0c00242	Human	10 healthy volunteers from Peking University Third Hospital.	male	N/D	N/D	N/D	Blood	Plasma	N/A	N/A	Humans	N/A	N/A	N/A	LC-MS	300.412 ng/ml	732.51 ng/ml	1032.922 ng/ml	N/D	N/D	N/D	0.410113	N/D	N/D	629.630 ng/ml	N/D	N/D		Data extracted from graphs using webplotdigitizer
			Hamster	Golden Syrian hamsters	male	19−20 weeks old							Hamsters					218.107	279.835	497.942				0.779413			506.173
			Mouse		male	6−7 weeks old							Mice					1864.2	3489.71	5353.91				0.534198			588.477
2020	CD38 ecto-enzyme in immune cells is induced during aging and regulates NAD+ and NMN levels	https://dx.doi.org/10.1038/s42255-020-00298-z	Mouse	C57BL/6 (WT), CD38 KO, and CD38 CI mice. All KO and transgenic lines are on a C57BL/6 background. No littermates were used in this study. All controls used for comparisons with CD38 KO and CD38 CI were WT mice on a C57BL/6 background.	N/D	3 months	N/D	N/D	WAT	N/D	Sublethally irradiated 3-month-old CD38 KO mice were subjected to bone marrow transplantation (BMT) with 1 × 106 bone marrow cells (BMCs) per animal from either WT (WT > KO) or CD38 KO donors (KO > KO).	Twelve weeks after transplantation, mice were subcutaneously (s.c.) injected with LPS (300 μg kg−1) or vehicle daily for 5 d and harvested at day 5 (n= 4 mice per group).	WT to KO	N/D	N/D	Post-mortem	Enzymatic fluorometric	N/D	N/D	N/D	5.131 nmol/mg protein	N/D	N/D	N/D	N/D	N/D	N/D	N/D	N/D		Data extracted from graphs using webplotdigitizer
													KO to KO								5.672
													WT to KO + LPS								3.414
													KO to KO + LPS								5.858
						12 months						WT and transgenic CD38 CI mice were treated with vehicle (ctrl) or a single dose of doxorubicin (doxo, 15 mg kg−1), and WAT was harvested 10 d later for analyses	WT Ctrl								1.339 nmol/mg prot
													WT doxo								0.763
													CD38 CI ctrl								1.847
													CD38 CI doxo								2.305
						4 months						Four-month-old WT and CD38 KO mice were treated with vehicle (ctrl), Ab68 (5 mg kg−1), or Ab69 (5 mg kg−1) by i.p. injection on days 1 and 5, and euthanized on day 8.	WT CTRL								1.217 nmol/mg of protein
													WT Ab68								3.157
													WT Ab69								0.545
													CD38 Ctrl								2.203
													CD38 Ab68								1.343
													CD38 Ab69								2.717
						3 months							Ctrl 3 months								1.458
						18 months							Ctrl 18 months								0.127
						3 months							Ab68 3 months								5.112
						18 months							Ab68 18 months								4.46
2020	Acetyl-CoA Regulation, OXPHOS Integrity and Leptin Levels Are Different in Females With Childhood vs Adulthood Onset of Obesity	https://doi.org/10.1210/endocr/bqaa142	Human	Premenopausal. BMI= 30.0 - 39.9 kg/m2	Female	25 to 40 years. Mean age: Childhood-onset obesity group=30.8 years / Adult-onset obesity group=30.4 years.	N/D	N/D	WAT	Femoral (feSAT) and abdominal (abSAT) subcutaneous adipose tissue	N/D	N/D	abSAT CO (Childhood-onset)	Local anesthesia	Femoral (feSAT) and abdominal (abSAT) subcutaneous adipose tissue biopsies were conducted using sterile technique and local anesthesia	N/A	Enzymatic colorimetric (Biovision kit)	N/D	N/D	N/D	N/D	N/D	N/D	195.783	N/D	N/D	N/D	N/D	N/D		Data extracted from graphs using webplotdigitizer
													abSAT AO (Adult-onset)											162.651
													feSAT CO											388.554
													feSAT AO											286.145
2020	NRH salvage and conversion to NAD+ requires NRH kinase activity by adenosine kinase	https://doi.org/10.1038/s42255-020-0194-9	Mouse	WT C57BL/6N	male	N/D (Adult)	N/D	N/D	Liver	N/D	N/D	Mice received 250 mg per kg (body weight) NRH or NR with or without 3 mg per kg (body weight) ABT702 through intraperitoneal (i.p.) injection, and were euthanized after 2 h.	control	N/D	N/D	Post-mortem	Enzymatic fluorometric	849.84 pmol/mg tissue	N/D	N/D	N/D	N/D	N/D	N/D	N/D	N/D	N/D	N/D	N/D		Data extracted from graphs using webplotdigitizer
													NRH					4931.31
													NR					1297.12
													ABT702					849.84
													NRH+ABT702					2303.51
													NR+ABT702					1431.31
2019	A biosensor for measuring NAD+ levels at the point of care	https://dx.doi.org/10.1038/s42255-019-0151-7	Mouse	wild-type C57BL/6J mice	male		14-h light, 10-h dark cycle	normal chow diet or high-fat high-sucrose diet. with ad libitum access to water and food	Liver	N/D	N/D		normal chow diet (n= 5)	N/D	N/D	N/D	NAD+ biosensor on a test paper (bioluminscence detection by camera)	499.325 pmol/mg	N/D	N/D	N/D	N/D	N/D	N/D	N/D	N/D	N/D	N/D	N/D		Data extracted from graphs using webplotdigitizer
													HFHS diet (n= 6)					249.663
												NR 400 mg/Kg daily for 18 weeks	HFHS diet + NR (n= 6)					512.821
2020	Hepatic steatosis induced in C57BL/6 mice by a non-ß oxidizable fatty acid analogue is associated with reduced plasma kynurenine metabolites and a modified hepatic NAD+/NADH ratio	https://dx.doi.org/10.1186/s12944-020-01271-1	Mouse	C57BL/6 mice	male	12 weeks old	dark/light cycles of 12/12 h	control groups were fed a diet with 7% fat (5% lard and 2% soy oil) while the intervention diet was supplemented with 0.9% TTP. All groups had free access to tap water and food during the 14 days experiment.	Liver	N/A	N/A	inhibition of mitochondrial fatty acid oxidation using the compound tetradecylthiopropionic acid (TTP)	CTRL	Anesthetized by inhalation of 2–4% Isofluorane. Euthanasia...	At sacrifice, livers were removed. Chilled on ice. Weighed and snap-frozen in liquid nitrogen.	Post-mortem	Enzymatic colorimetric	200.489 nmol/g	85.086 nmol/g	285.575 nmol/g	N/D	N/D	N/D	2.826	N/D	N/D	N/D	N/D	N/D		Data extracted from graphs using webplotdigitizer
													TPP					293.399	84.108	377.507				3.913
2020	Cyanidin-3-O-beta-glucoside inactivates NLRP3 inflammasome and alleviates alcoholic steatohepatitis via SirT1/NF-kappaB signaling pathway.	https://doi.org/10.1016/j.freeradbiomed.2020.08.006	Mouse	C57BL/6J mice	male	6 week old	12-h light/dark cycle	ad libitum access to water and standard rodent chow diet (5% fat w/w; Guangdong Medical Laboratory Animal Center)	Liver	N/D	Alcohol was added in the drinking water with an adaptation period of 14 days: 1% (v/v) for the first two days, 2% (v/v) from day 3 to day 7, 4% (v/v) for the following week. After the adaptation period, 5% (v/v) alcohol were mixed in drinking water of the assigned groups till the end of the study.	Cy-3-G supplement were freshly prepared as solution and mice were given either Cy-3-G (200 mg/kg/day) or vehicle (saline) via oral gavage for 8 weeks.	CONTROL (standard rodent chow diet)	N/D	Snap frozen liver samples	N/D	LC-MS	N/D	N/D	N/D	N/D	N/D	0.93 umol/g protein	N/D	N/D	N/D	N/D	N/D	N/D		Data extracted from graphs using webplotdigitizer
													Cy-3-G (chow diet and Cy-3-G supplement)										0.846
													HFC + EtOH (HFC diet containing 17% fat, 1.25% cholesterol and 0.5% cholate, alcohol were mixed in dringking water)										0.585
													HFC + EtOH + Cy-3-G (HFC diet, alcohol were added in drinking water, and Cy-3-G supplement)										1.211
2021	Sex-specific alterations in NAD+ metabolism in 3xTg Alzheimer's disease mouse brain assessed by quantitative targeted LC-MS.	10.1111/jnc.15362 [doi]	Mouse	3xTg AD and WT C57BL/6J mouse	Males and females	8-month-old	N/D	N/D	Brain	Whole brain	N/D	N/A	WT female	Decapitation	Whole brain was collected and immediately frozen on dry ice	Post-mortem	LC-MS	N/D	N/D	N/D	2.343 umol/mg of protein	N/D	N/D	N/D	N/D	N/D	N/D	N/D	N/D		Data extracted from graphs using webplotdigitizer
													TgAD female								1.906
													WT male								2.64
													TgAD male								2.422
2021	Nicotinamide Protects Against Diet-Induced Body Weight Gain, Increases Energy Expenditure, and Induces White Adipose Tissue Beiging	doi: 10.1002/mnfr.202100111.	Mouse	C57BL/6J mice	male	N/D	N/D	HFD	WAT	inguinal (i) white adipose tissue	N/D	Two doses of NAM (high dose: 1% and low dose: 0.25%) are given by drinking water starting at the same time as the high-fat diet feeding.	Untreated	N/D	N/D	N/D	Enzymatic colorimetric	N/D	N/D	N/D	0.483 ug/mg of protein	0.728 ug/mg of protein	1.211 ug/mg of protein	0.663462	N/D	N/D	N/D	N/D	N/D		Data extracted from graphs using webplotdigitizer
													NAM LD								1.047	0.452	1.499	2.31637
													NAM HD								2.084	0.924	3.008	2.25541
2021	Nicotinamide provides neuroprotection in glaucoma by protecting against mitochondrial and metabolic dysfunction.	10.1016/j.redox.2021.101988 [doi]	Rats	Brown Norway rats	males	2–20 weeks, weighing 300–400 g		food and water available ad libitum	Retina		ocular hypertension	NAM was dissolved in drinking water (200 mg/kg/d, based on average consumption). Higher doses were achieved by combining treated drinking water and a custom diet (3130 ppm NAM to achieve 400 mg/kg/d, or 9380 ppm NAM to achieve 800 mg/kg/d based on a pre-determined g/d consumption of chow, base RM3 P diet, SDS).	Retina	euthanized by pentobarbital injection and cervical dislocation	Retinas were immediately dissected on ice cold HBSS (optic nerve head was not included), wiped dry and weighed before snap freezing on dry ice. A second investigator removed the brain and attached optic nerves immediately after death. Optic nerves were separated at the chiasm and weighed before freezing as for retinas. The superior colliculus (SC) was isolated and separated into left and right he…	Post-mortem	LC-MS	N/D	N/D	N/D	N/D	N/D	N/D	4.419	N/D	N/D	N/D	N/D	N/D		Data extracted from graphs using webplotdigitizer
									Optical nerve				Optical neve											2.27
									Superior colliculus SC				SC											4.324
2021	Glutathione and oxidized nicotinamide adenine dinucleotide (NAD+) redox status in plasma and placental tissue of Saudi patients with intrauterine growth restriction.	42/5/491 [pii] 10.15537/smj.2021.42.5.20200685 [doi]	Human	25 Healthy Pregnant Saudi women as controls and 25 IUGR patients.	females	N/D	N/D	N/D	Blood	Plasma	IUGR	N/A	Healthy pregnant women HP	N/A	collected 10mL of maternal venous blood samples in cold vacutainer EDTA tubes, and plasma obtained by 20 minutes centrifugation at 3000 × g then samples were stored at -80°C	Pre-mortem	Enzymatic colorimetric	4.58 ± 1.32 nM	1.46 ± 0.41	6.04	N/D	N/D	N/D	3.13699	N/D	N/D	N/D	N/D	N/D		Numbers copied directly from table
													IUGR					1.21 ± 0.33	2.87 ± 0.83	4.08				0.421603
									Placenta	Placenta			HP		Trophoblastic tissue was excised from full-depth placental tissue, washed with phosphate-buffered saline (PBS; 0.1 M), and cut into ~1g fragments.						5.33 ug/mg of protein	1.38 ug/mg of protein	6.71	3.92 ± 1.21
													IUGR								2.01 ± 0.54	3.98 ± 1.15	5.99	0.50 ± 0.14
2021	Anti-fatigue effect of Lepidium meyenii Walp. (Maca) on preventing mitochondria-mediated muscle damage and oxidative stress in vivo and vitro	DOI: 10.1039/d1fo00383f	Mouse	ICR mice (18–22 g)	N/D	N/D	12-hour light/dark cycles	free access to water and food.	Muscle	Vastus lateralis	N/A	Mice were orally administrated with ME and caffeine every day for 4 weeks. The vehicle group received the same volume of sterile water	CON control with vehicle treatment (n=10)	N/D	N/D	Post-mortem	Enzymatic colorimetric	0.267 uM/mg	0.057 uM/mg	0.324 uM/mg	N/D	N/D	N/D	4.68421	N/D	N/D	N/D	N/D	N/D		Data extracted from graphs using webplotdigitizer
													EX swimming exercise with vehicle treatment					0.356	0.055	0.411				6.47273
												caffeine	EX+POS swimming exercise with positive drug (caffeine,10 mg per kg bw.)					0.324	0.03	0.354				10.8
												Maca extract	EX+ME(10 mL per kg bw.)					0.474	0.075	0.549				6.32
2021	Reduced nicotinamide mononucleotide is a new and potent NAD+ precursor in mammalian cells and mice.	DOI: 10.1096/fj.202001826R	Mouse	C57BL/6N mice	male	11 weeks	12- hour light/dark cycle	free access to food and water	Blood	Whole blood	N/D	intraperitoneally (IP) injected with saline, NMN or NMNH at 250 mg/kg.	Vehicle T0	mice were sacrificed under isoflurane	Blood was collected from the lateral saphenous vein at 1, 4, and 20 hours after the first IP injection. Tissues collected and snap frozen in liquid nitrogen.	Blood pre-mortem. Tissues post-mortem.	LC-MS	33.841 nmol/ml	N/D	N/D	N/D	N/D	N/D	N/D	N/D	N/D	N/D	N/D	N/D		Data extracted from graphs using webplotdigitizer. FREEZE DRIED TISSUES
													Vehicle T 1 h					30.467
													Vehicle T 4 h					44.014
													Vehicle T 20 h (2nd injection)					36.494
													Vehicle T 24h					24.756
													NMN t 0					35.087
													NMN t 1h					65.346
													NMN t 4h					37.578
													NMN t 20h (2nd injection)					28.396
													NMN t 24h					26.002
													NMNH t0					39.654
													NMNH t 1h					104.378
													NMNH t 4h					101.731
													NMNH t 20h (2nd injection)					90.68
													NMNH t 24h					97.005
									Liver				Vehicle				FREEZE DRIED TISSUES	2.017 nmol/mg tissue
													NMN					5.294
													NMNH					10.756
									Skeletal muscle	Gastrocnemius			Vehicle					2.069
													NMN					2.088
													NMNH					2.647
									WAT				Vehicle					0.051
													NMN					0.045
													NMNH					0.071
									BAT				Vehicle					0.905
													NMN					1.125
													NMNH					1.432
									Kidney				Vehicle					2.659
													NMN					5.008
													NMNH					6.382
									Brain				Vehicle					1.613
													NMN					1.772
													NMNH					2.072
									Heart				Vehicle					2.607
													NMN					2.719
													NMNH					3.056
2021	Validation of a Gas Chromatography-Mass Spectrometry Method for the Measurement of the Redox State Metabolic Ratios Lactate/Pyruvate and β-Hydroxybutyrate/Acetoacetate in Biological Samples	doi: 10.3390/ijms22094752	Human	N/D	N/D	N/D	N/D	N/D	Blood	Plasma	N/D	N/D	N/D	N/D	N/D	N/A	GC-MS	N/D	N/D	N/D	N/D	N/D	N/D	N/D	N/D	N/D	N/D	3.355 mM	0.56 mM
2021	Effect of NAD+ boosting on kidney ischemia-reperfusion injury	10.1371/journal.pone.0252554 [doi] PONE-D-21-05070 [pii] PMC8168908 [pmc]	Rat	Wistar rats	male	2 months	12-hour light-dark cycle	free access to water and standard rodent chow containing 0.9% Calcium, 0.7% Phosphate, and 600 IU vitamin D3 per kg food	Kidney		AKI was induced by bilateral IRI through abdominal incision during anesthesia with hypnorm/ midazolam 5mg/ml, 200 μl/100g rat subcutaneously. The right and left renal arteries were clamped with arterial clips for ischemia for 45 minutes.	NR administration was performed by oral gavage of 500 g NR per kg rat per day. Vehicle=water.	Sham vehicle (n=6-7)	N/D	At sacrifice, under anesthesia, blood samples were obtained (heparinized samples), and the kidneys were harvested. One kidney was instantly snap-frozen in liquid nitrogen and stored at -80°C.	post-mortem	Enzymatic colorimetric	N/D	N/D	N/D	1486.49 pmol/100 ug of protein	81.36 pmol/100 ug of protein	1567.85	19.07	N/D	N/D	N/D	N/D	N/D		Data extracted from graphs using webplotdigitizer
													Sham NR								3209.46	183.05	3392.51	13.45
													IRI Veh								844.59	40.68	885.27	21.66
													IRI NR								1182.43	113.56	1295.99	15.47
2021	Metabolic Signatures Associated with Severity in Hospitalized COVID-19 Patients	ijms22094794 [pii] 10.3390/ijms22094794 [doi] PMC8124482 [pmc]	Human	COVID-19 PATIENTS	Males and females	18-70 years. Mean age 55 years		N/A	Blood	plasma	Covid-19 Patients	N/D	Moderate n=13	N/A	N/D	N/A	LC–MS/MS	N/D	N/D	N/D	N/D	N/D	N/D	N/D	N/D	N/D	N/D	N/D	192.133		Data extracted from graphs using webplotdigitizer
													Severe n=10																223.42
													Clinical n=26																163.081
2021	SIRT2 and SIRT3 expression correlates with redox imbalance and advanced clinical stage in patients with multiple myeloma	Alessandro Allegra, Clinical Biochemistry, https://doi.org/10.1016/j.clinbiochem.2021.04.002	Human	MM patients	Male and female	≥18 years old	N/D	N/D	blood samples	PBMCs	N/A	N/A	CTRL	N/A	Blood samples were taken by venipuncture	N/A	Enzymatic colorimetric kit (Sigma-Aldrich Srl, Milan, Italy)	206.967													In text: "NADH and NAD concentrations were normalized to milligrams of protein." but units in graph are in nmol/min/mg.
													MM					19.809
													CTRL					207.77
													with bone lesions					17.736
													without bone lesions					43.919
2021	Inhibition of nicotinamide phosphoribosyltransferase protects against acute pancreatitis via modulating macrophage polarization and its related metabolites	Y. He, J. Dai, M. Niu et al., Inhibition of nicotinamide phosphoribosyltransferase protects against acute pancreatitis via modulating macrophage polarization and its related metabolites, Pancreatology, https://doi.org/10.1016/j.pan.2021.03.011	mouse	wild-type (WT) C57BL6/J mice	male and female	Eight-to ten-week-old	12 h dark/light cycle	N/D	panceras	N/A	specific pathogen-free conditions/ Caerulein hyperstimulation pancreatitis was induced by ten hourly intraperitoneal injections of caerulein (100 mg/kg). Mice were humanely killed 12 h after the first injection	N/A	Saline (n=5)	Mice were then euthanized by cervical dislocation. Serum, pancreas, lung and liver were collected.	two pieces of pancreatic tissue were collected, immediately homogenized in NAD or NADH Y. He, J. Dai, M. Niu et al. Pancreatology xxx (xxxx) xxx 2 extraction buffer, respectively, and heated at 60 _x0001_C for 5 min.	post-mortem	NAD/NADH Assay kit (Biovision, San Francisco, CA, USA)	N/D	N/D	N/D	2.802 μM/μg	N/D	N/D	N/D	N/D	N/D	N/D	N/D	N/D		Data extracted from graphs using webplotdigitizer
													CER (n=5)								2.042 μM/μg
													Ethanol (n=5)								3.139 μM/μg
													Ethanol+ POA (n=5)								1.9 μM/μg
													Sham (n=5)								2.295 μM/μg
													NaT (n=5)								0.959 μM/μg
2020	Sex-related differences in human plasma NAD+/NADH levels depend on age.	https://doi.org/10.1042/BSR20200340	human	A total of 205 probands between 18 and 83 years were included in our study which was approved by the Ethics Committee of the Medical Faculty, Halle (Saale). We reached a balanced distribution of the probands regarding sex and chronological age (Table 1). Women being pregnant or persons suffering from acute or severe chronic diseases were excluded from the study. These diseases were alcoholism, ca…	male and female	18-83 years old	N/D	N/D	human plasma	In detail, plasma samples were loaded on 10 kDa Pierce™ protein concentrators (Thermo Fisher Scientific, Waltham, MA) and centrifuged at 13000×g for 30 min (4◦C) to remove proteins. As mentioned by the manufacturer and also tested by us, this separation step is essential for the NAD detection. One part of the filtrate was heated at 60◦C for 30 min, whereas another part was kept on ice. A total of…	N/D	N/D	Men	N/D	N/D	N/D	NAD levels were analyzed by use of the colorimetric total NAD/NADH assay (ab186032; Abcam, Cambridge, U.K.) according to another protocol (see ab65348; Abcam) that allows the differentiation of NAD+ and NADH.	0.91 uM	0.788 uM	1.625 uM				1.484							Data extracted from graphs using webplotdigitizer
													Women					0.959 uM	0.744 uM	1.64 uM				1.86
													<40 Men											1.599
													<40 Women											1.83
													40-60 Men											1.328
													40-60 Women											1.843
													>60 Men											1.505
													>60 Women											2.074
2020	Blood NAD levels are reduced in very old patients hospitalized for heart failure.	PMID: 32783906 DOI: 10.1016/j.exger.2020.111051	Human	Elderly patients hospitalized for an unstable heart failure. Healthy volunteer controls 18-70 years old.	male and females	Elderly patients: 86.5 +/- 5.8 years. Volunteer blood donors: 41.3 +/- 15.4 years.	N/D	N/D	Blood	Whole blood (EDTA)	N/D	N/D	Healthy volunteer blood donors	N/A	Whole blood samples were picked by venipuncture on EDTA tubes	N/A	Enzymatic colorimetric	N/D	N/D	23.4 (SD=4.05) μmol/L	N/D	N/D	N/D	N/D	N/D	N/D	N/D	N/D	N/D
													Elderly Heart failure patients males							21.52 (SD = 4.87) μmol/L
													Elderly Heart failure patients females							20.46 (SD = 3.18) μmol/L
2019	Acute nicotinamide riboside supplementation improves redox homeostasis and exercise performance in old individuals: a doubleblind cross-over study	https://doi.org/10.1007/s00394-019-01919-4	humans	healthy, non-smokers, and recreationally trained/ An individual was defned as having a stable body weight if his body weight did not change more than ± 3 kg the year prior to the initiation of the study. The participants did not use any medication and/or nutritional supplement during the study. Thus, none of the participants was excluded	male	Twelve young and twelve old	N/D	Diet records were analyzed using the nutritional analysis system Science Fit Diet 200A (Scienceft, Greece, Table 1). Volunteers were provided with a written set of instructions for monitoring dietary consumption and a record sheet for recording food intake the 3 days before each exercise session	Blood	N/D	sample collection was performed between 08:00 and 11:00, following a 12-h overnight fast to avoid the efect of diet on the measured variables. All collections were performed before and 2 h after each supplementation intervention (i.e., placebo or NR).	Before and 2 h after NR or placebo supplementation	Young Placebo Pre	N/D	Blood sample was drawn from a forearm vein, collected in EDTA tubes, and centrifuged immediately at 1370 g for 10 min at 4 °C, and the plasma was discarded. The packed erythrocytes were lysed with 1:1 (v/v) distilled water, inverted vigorously, and centrifuged at 4000 g for 15 min at 4 °C. Urine spot samples were collected in a container. For standardizing the dilution of urine, creatinine levels…	No Sacrifice	N/D					191±22 nmol/mg pr
													Old Placebo Pre									152±23
													Young Placebo Post									232±36
													Old Placebo Post									166±30
													Young NR Pre									262±23
													Old NR Pre									156±14
													Young NR Post									247±30
													Old Nr Post									173±16
2019	Efects of oral administration of common antioxidant supplements on the energy metabolism of red blood cells. Attenuation of oxidative stress‑induced changes in Rett syndrome erythrocytes by CoQ10	https://doi.org/10.1007/s11010-019-03633-5	humans	Subjects were non-smokers and apparently healthy/No woman was taking oral contraception./At the time of the experiment, the subjects were not taking any nutritional supplements, were not pregnant or lactating, and were not allergic or sensitive to any of the molecules used in our study. None of them was habitual consumer of tea or coffee (≤2 cups per day of cofee and/or tea).	male and female	a median age of 41 years (age range over 32–64 year)	N/D	All participants were instructed to take the dietary supplement every day after breakfast.	Blood	N/D		Fifteen volunteers (3 per group) were treated for 30 days per os with epigallocatechin gallate (EGCG) (1 g green tea extract containing 50% EGCG), resveratrol (325 mg), coenzyme Q10 (CoQ10) (300 mg), vitamin C (1 g), and vitamin E (400 U.I.)	CoQ10	N/A	Blood samples were harvested at baseline and after 15 and 30 days. One more blood sample was harvested 30 days after the end of the study or after the washout period. A 3 ml sample of venous blood was collected in sterile vacutainers before 10 a.m. from each participant after breakfast./Peripheral venous blood samples were obtained from both healthy volunteers and Rett patients and collected in h…	N/A	HPLC
					female	(age range over 2–19 year	N/D	All the patients examined in this study were following a standard Mediterranean diet and were taking antiepileptic drugs (AEDs)	Blood	N/D	Oxidative stress	N/D	CoQ10		Administered CoQ10 (ubiquinol) were in the form of soft caps, at a dose of 300 mg once daily, over a 12-month period. 3 ml of venous blood samples were harvested from each participant at baseline and after 2 and 12 months in heparinized tubes, before breakfast./Peripheral venous blood samples were obtained from both healthy volunteers and Rett patients and collected in heparinized tubes. After 10…					331±27.3 umol/L
													Vitamin C							400±23.5
													Vitamin E							418±25.6
													Resveratrol							413±19.2
													EGCG							380±22.6
2020	The senotherapeutic nicotinamide riboside raises platelet nicotinamide adenine dinucleotide levels but cannot prevent storage lesion	Delabie, W., Maes, W., Devloo, R., Van den Hauwe, M. R., Vanhoorelbeke, K., Compernolle, V., & Feys, H. B. (2020). The senotherapeutic nicotinamide riboside raises platelet nicotinamide adenine dinucleotide levels but cannot prevent storage lesion. Transfusion, 60(1), 165-174.	Mice	N/D	N/D	N/D	N/D	dietary delivery of NAD by supplementation of niacin precursors like nicotinamide mononucleotide (NMN) and nicotinamide riboside (NR)	platelets	N/D	N/D	One arm was treated with cumulative doses of NR-triflate, the control arm with sodium triflate.	Control	N/D	Extraction and detection of total nicotinamide adenine dinucleotide (NAD) levels was performed using an NAD/NADH colorimetric assay kit (Abcam) according to the manual with minor adaptations. In brief, platelets were washed in ice cold 10 mM HEPES buffer with 0.9% (wt/vol) NaCl (HBS), pH 7.4. Platelets were then resuspended in extraction buffer and lysed by multiple freeze-thawing cycles in liqui…	N/D	colorimetric assay kit (Abcam)													Total intracellular NAD levels in platelets decreased two-fold from 4.8 +/- 0.5 fmol (mean +/- SD, n = 6) to 2.1 +/- 1.8 fmol per 103 control cells, but increased almost 10-fold to 41.5 +/- 4.1 fmol per 103 NR treated platelets
													NR
2019	Hepatic metabolism of propionate relative to meals for cows in the postpartum period	https://doi.org/10.3168/jds.2018-15907	cows	Eight Holstein cows (4 primiparous and 4 multiparous) were used in this experiment. Cows were housed in individual tiestalls for the duration of the experiment and milked twice daily in the milking parlor	N/D	N/D	N/D	Cows were fed a TMR once daily at 110% of expected intake at 0800 h, and received a common experimental diet from parturition throughout the experiment. The experimental diet (Table 1) was formulated to contain 28% NDF, 23% starch, and 17.4% CP on a DM basis and consisted of corn silage, alfalfa silage, alfalfa hay, dry ground corn, soybean meal, soybean hulls, and a premix of protein supplement,…	Blood	ximately 5 mL of a sterile 3.5% sodium citrate solution. Blood was collected from the jugular catheter at −30, −20, −10, and −1 min before dosing to determine baseline values and at 5, 10, 15, 20, 25, 30, and 60 min after dosing. Blood samples were collected into 3 tubes containing K2EDTA and 1 tube containing potassium oxalate with NaF as a glycolytic inhibitor (Vacutainer tubes; VWR Internation…	Animals were fitted with jugular catheters 2 d before the start of the experimen	Treatments consisted of a pulse dose of either 1.5 mol/500 mL of propionic acid (PA; food grade, 99.5%; Kemin Industries Inc., Des Moines, IA) or 500 mL of water (control, CON) into the rumen via orogastric intubation either 1 h before or 2 h after feeding (dose relative to feeding, DRF).	Before CON	The biopsy site was locally anesthetized with up to 40 mL of 2% lidocaine hydrochloride as deemed necessary to maximize cow comfort during the procedure. Lidocaine was injected directly to the biopsy site and intramuscularly on the surrounding area. To ensure that the liver was in the expected location, a sterile biopsy needle (14-gauge, Wilburn Medical USA, Kernersville, NC) was used to take an …	N/D	N/D	Commercial kits were used to determine concentrations of nonesterified fatty acids (NEFA; NEFA HR kit; Wako Chemicals USA, Richmond, VA) and BHB (kit no. 2240; Stanbio Laboratory, Boerne, TX). Glucose was determined using a glucose oxidase method (Sigma Aldrich, St. Louis, MO). The above metabolites were analyzed colorimetrically with a microplate reader (SpectraMax Plus 384; Molecular Devices, S…												22.8		Results obtained from the table
													Before PA																16.1
													After CON																22.5
									Liver	Liver samples (approximately 300 to 400 mg) were biopsied at −1, 10, and 20 min relative to dosing. Liver biopsies were performed as modified from Bradford and Allen (2005)			After PA																15.4
2019	Choline supply during negative nutrient balance alters hepatic cystathionine β-synthase, intermediates of the methionine cycle and transsulfuration pathway, and liver function in Holstein cows	https://doi.org/10.3168/jds.2019-16406	Holstein cows	All procedures involving animals received approval from the Institutional Animal Care and Use Committee at the University of Illinois (protocol no. 16176).	N/D	N/D	N/D	The diet was provided as TMR and formulated to meet NRC (2001) requirements (Table 1). Diets were fed once daily at 0800 h. The restricted intakes were calculated based on NRC equations to provide 60% of the NEL at the start of each treatment period as described previously (Moyes et al., 2009). All cows returned to ad libitum intake during the 10-d recovery period.	Liver tissue and blood samples	Blood was sampled from the coccygeal vein after the morning milking, approximately 3 h before feeding, on d 1, 3, and 5./ Liver biopsies were conducted on the morning of d 5 when cows returned from the 0400 h milking (within 1 h of the infusions ending) using a similar technique described by Vailati Riboni et al.	N/D	Treatment periods of 4 d were chosen based on preliminary observations that suggested concentrations of NEFA and BHB stabilized and began to return to normal after 4 d of feed restriction at 60% of NEL requirements (unpublished data).	A0 (Ad libitum, abdomasal infusion of water)	N/D	N/D	N/D	N/D				42453 ng/mg of total protein	4914.79 ng/mg of total protein	ng/mg of total protein	10.46
													R0 (Restricted intake, abdomasal infusion of water)								38858	2443.64		12.32
													R6.25 (Restricted intake, abomasal infusion of 6.25 g/d of choline)								40334	3512.46		11.68
													R12.5 (Restricted intake, abomasal infusion of 12.5 g/d of choline)								39248	4056.1		8.83
													R25 (Restricted intake, abomasal infusion of 25 g/d of choline)								40270	2824.29		12.23
													SEM								1719	657.3		1.89
2019	Pharmacological inhibition of guanosine triphosphate cyclohydrolase1 elevates tyrosine phosphorylation of caveolin1 and cellular senescence	https://doi.org/10.1016/j.ejphar.2019.01.036	rats	e obtained from the King Institute of Preventive Medicine and acclimatized for 72 h under standard conditions	female	4 weeks old	12:12 h light: dark cycle	Animals were fed with commercial normal pellet diet and had a free access to water ad libitum	heart (myocardial)	Dissected heart tissues were washed with saline, weighed for analysis, frozen in liquid nitrogen and stored at −70 °C for future analysis.	standard conditions (12:12 h light: dark cycle).	STZ and DAHP	Control	N/D	N/D	N/D	N/D				108.966 pmole/mg protein										Data extracted from graphs using webplotdigitizer
													STZ								54.483 pmole/mg
													DAHP								47.241 pmole/mg
													STZ+ DAHP								34.483 pmole/mg
2019	Nicotinamide metabolism alterations in bladder cancer: Preliminary studies	DOI: 10.1080/15257770.2018.1535124	human	patients with bladder cancer	male and female	63 ± 11 (control)/ 69 ± 10 (bladder cancer)	N/D	N/D	Blood	WHOLE BLOOD	N/D	N/D	control	N/D	whole blood samples were immediately frozen in a liquid nitrogen, extracted with 1.3 M HClO4 (1:1) and centrifuged (20800 g/10 min/4 C). The supernatants were collected and brought to pH 6.0–6.5 using 3 M K3PO4 solution. After 15-min incubation on ice, samples were centrifuged at (20800 g/10 min/4 C), and the supernatants were measured using high performance liquid chromatography (HPLC) as previo…	N/D	HPLC	52.907 micro mol/I						19.6078							Data extracted from graphs using webplotdigitizer
													bladder cancer					46.006 micro mol/I						0.095
2018	Inhibition of PARP overactivation protects acute kidney injury of septic shock	2018; 22: 6049-6056	white rabbits	Endotoxic shock model in New Zealand white rabbits was first constructed. CVP (central venous pressure) was maintained at the baseline level by the saline administration	N/D	N/D	N/D	N/D	blood and kidney samples	Blood samples and kidney samples of rabbits were collected 4 h after LPS administration. Pathological kidney lesions were observed by HE (hematoxylin-eosin) staining and immunohistochemistry	New Zealand white rabbits were kept in a fasting state overnight	septic shock	sham	Rabbits were positioned on the sterile table and anesthetized with intravenous injection of 20 mL/kg pentobarbital sodium (2%).	N/D	post mortem	N/D	8.323 ug/ml													Data extracted from graphs using webplotdigitizer
													LPS					5.793 ug/ml
													LPS+ 3AB					7.591 ug/ml
2018	Nicotinamide riboside supplementation dysregulates redox and energy metabolism in rats: Implications for exercise performance	DOI: 10.1113/EP086964	Wistar rats (Rattus norvegicus)	controlled temperature (21–23◦C) and controlled humidity (50–70%). Commercial rat chow and tap water were provided ad libitum. All rats were acclimated in the animal facility.	male	(4 months old)	12 h light–12 h dark cycle	N/D	Liver		n. The animals were killed by exsanguination	N/D	control	Rats were anaesthetized by exposure to an isoflurane mixture (30% v/v isoflurane in propylene glycol) in a bell jar.	The gastrocnemius muscle of the right hind limb and liver were quickly removed and snap-frozen in liquid nitrogen. Plasma and tissues were then stored at −80◦C until analysis.	Post-Mortem	The NADPH content was measured according to Wagner and Scott (1994)									65.121 nmol/g protein liver					Data extracted from graphs using webplotdigitizer
													exercise													59.084 liver
													Nicotinamide Ribose													97.466 liver
													Nicotinamide Ribose plus exercise													62.102 liver
									Muscle	Gastrocnemius			Control													25.241 muscle
													exercise													28.449 muscle
													Nicotinamide Ribose													21.604 muscle
													Nicotinamide Ribose plus exercise													29.091 muscle
2017	Whole Blood Metabolomics by 1 H NMR Spectroscopy Provides a New Opportunity To Evaluate Coenzymes and Antioxidants	DOI: 10.1021/acs.analchem.7b00171	human	N/D	N/D	N/D	N/D	N/D	blood	Whole blood	N/D	N/D	N/D	N/D	Human whole blood from four healthy individuals was obtained from Innovative Research Inc. (Novi, MI). Blood samples were kept under 4 °C temperature, shipped, and used for analysis within 24 h. In addition, blood from eight individuals was obtained at the University of Washington Medical School. Blood samples were collected in heparinized BD Vacutainer tubes (BioVision, CA).	N/D	1H NMR	16.195 uM	2.674 uM						NADPH: 3.393 uM				whole blood lactate: 1592.105 uM		Data extracted from graphs using webplotdigitizer
																									NADP: 7.609 uM				blood plasma lactate : 1171.053 uM
2017	Neurodegeneration in equine grass sickness is not attributable to niacin deficiency	DOI: 10.1111/evj.12627	horses	10 mixed-breed horses (four geldings and six mares)	N/D	median age of 7 years (interquartile range [IQR]: 5.0–8.3 years) with EGS (eight acute and two subacute cases).	N/D	N/D	Heparinised venous blood samples	N/D	N/D	Consequently, niacin and its cofactors play important roles in the treatment of neurodegeneration [4,5] and may be of potential use in the treatment of EGS.	EGS	N/D	A method for measuring erythrocyte NAD and NADP levels, based on the enzymatic cycling method of Nisselbaum and Green [23], was used to assess vitamin B3 status in blood samples.	post-mortem	N/D							NAD/NADP RATIO = 2.1 (1.9–2.6)							NAD + NADP ratio=180 (148–200)
			horses	12 control mixed-breed, clinically healthy horses (eight geldings and four mares)/ Heparinised whole blood was posted to arrive at the laboratory within 24 h of collection.	N/D	median age of 12 years [IQR: 9–20 years])	N/D	N/D	Blood samples	N/D	N/D	Consequently, niacin and its cofactors play important roles in the treatment of neurodegeneration [4,5] and may be of potential use in the treatment of EGS.	Control	N/D	A method for measuring erythrocyte NAD and NADP levels, based on the enzymatic cycling method of Nisselbaum and Green [23], was used to assess vitamin B3 status in blood samples.		N/D							2.1 (1.8–2.6)							144 (133–178)
2016	Severe glucose-6-phosphate dehydrogenase deficiency leads to susceptibility to infection and absent NETosis	http://dx.doi.org/10.1016/j.jaci.2016.04.041	human	Three brothers with G6PD deficiency from a nonconsanguineous white family were analyzed in this study after written informed consent was obtained from the parents and according to local ethical requirements (Ethikkomission Universit€at Ulm, #27/06). The mother originates from Macedonia and is a carrier of the disease, and the father originates from Germany	male	N/D	N/D	N/D	Blood samples	Granulocytes and MNCs	N/D	N/D	Control	N/D	N/D	N/D	NADPH and NADP1 levels were determined in protein extracts with an NADP/NADPH assay kit (Abcam, Cambridge, United Kingdom), according to the manufacturer’s instructions, and results were normalized to the protein concentration determined by using the Pierce BCA Protein Assay Kit (Fisher Scientific AG, Wohlen, Switzerland)				312.303 nm Granulocytes/ 57.878 nm MNCs					594.322 nM Granulocytes/ 472.669 nM MNCs					Data extracted from graphs using webplotdigitizer
						(age, 10 years and 2 month							P1								592.429 nm Granulocytes/ 316.399 nm MCNs					325.552 nM Granulocytes/ 302.894 nM MNCs
						(age, 6 years and 5 months							P2								511.041 nm Granulocytes/ 349.196 nm MCNs					317.981 nM Granulocytes/ 293.248 nM MNCs
						a 10-month-old boy							P3								529.968 nm Gracunolytes/ 493.891 nm MCNs					314.196 nM Granulocytes/ 285.531nM MNCs
2016	Optical redox imaging indices discriminate human breast cancer from normal tissues	doi: 10.1117/1.JBO.21.11.114003.	human	Tissue collection from 16 female patients was performed during BC surgeries according to a protocol approved by the internal review board of the University of Pennsylvania.	female	N/D	N/D	N/D	normal and cancerous tissues	N/D	N/D	N/D	Normal	N/D	BC surgeries. Tissue aliquots were collected by the surgeon at room temperature from both cancerous and adjacent normal-appearing (normal) tissues from the resected breasts/tissue chunks after their sitting in the surgical tray for a period of 25 19 min. The tissue aliquots were snap-frozen with liquid nitrogen (within several minutes, mostly within 1 min).	N/A			84 +-54 micro M												Number obtained from the table
													tumor						217+- 212 micro M
2016	Plasma Hypoxanthine-Guanine Phosphoribosyl Transferase Activity in Bottlenose Dolphins Contributes to Avoiding Accumulation of Non-recyclable Purines	DOI: 10.3389/fphys.2016.00213	Human	12 human volunteers (62.6 ± 11.39 kg body mass)	8 females, 4 males	33.1 ± 4.9 years old	N/A	overnight fast	Blood	RBC	N/A	N/A	Human RBC (n=12)	N/A	N/D	N/A	LC-MS	N/D	N/D	N/D	0.004 uMol/mg of protein	N/D	N/D	N/D	N/D	N/D	N/D	N/D	N/D		Results copied directly from table
										Plasma			Human plasma (n=12)								0.12
			Dolphin	Bottlenose dolphin	7 females, 5 males	9.3 ± 3.9 years old				RBC			Dolphin RBC (n=12)		Blood sampling procedures require a ventral position and the organisms were at static apnea; sampling procedure lasted between 1 and 5 min.						0.09
										Plasma			Dolphin Plasma (n=12)								0.17
2012	Age-Associated Changes In Oxidative Stress and NAD+ Metabolism In Human Tissue	https://doi.org/10.1371/journal.pone.0042357	Human	N/A	Males and females	All age groups	N/A	N/A	Skin	pelvic skin samples	N/A	N/A	Males_age: 20 years	N/D	Skin tissues were obtained from non-sun exposed areas of the pelvic region. Surgically removed tissues were washed twice with PBS within two minutes of excision. They were then dissected into several equivalent pieces, and placed on dry ice for transport to the to the liquid nitrogen storage tank (<10 minutes).	Living subjects	Enzymatic colorimetric	N/D	N/D	N/D	3.183 ng/mg of protein	N/D	N/D	N/D	N/D	N/D	N/D	N/D	N/D		Data extracted from graphs using webplotdigitizer
													Males_age: 40 years								2.016
													Males_age: 60 years								1.273
													Females_age: 40 years								2.736
													Females_age: 60 years								1.646
2012	The assessment of the energy metabolism in patients with chronic fatigue syndrome by serum fluorescence emission.		Human	44 CFS patients and 30 healthy volunteers.	N/D	N/D	N/D	Participants asked not to take supplements and medicine for 24 hours before the blood draw, a precaution neces_x0002_sary because fluorescence emission from vitamins and drugs can interfere with the assay for serum fluorescence emission.	Blood	Serum	N/A	N/A	CFS patients	N/A	venous blood samples from fasting participants	N/A	Fluorimetry	N/D	N/D	N/D	N/D	N/D	N/D	N/D	N/D	N/D		N/D	N/D	NADH+NADPH= 8.0 ± 1.4 (SD) nmol/mL
		PMID: 22516851											Healthy controls																	10.8±0.8 (SD) nmol/mL
2011	4-Pyridone-3-carboxamide-1-β-d-ribonucleoside Triphosphate (4PyTP), a Novel NAD+ Metabolite Accumulating in Erythrocytes of Uremic Children: A Biomarker for a Toxic NAD+ Analogue in Other Tissues?	doi:10.3390/toxins3060520	Human	Children aged 8–17 attending regular out-patient renal clinics or the haemodialysis unit	18 girls, 16 boys	8-17 years old	N/A	N/A	Blood	Erythrocytes	mild to severe chronic renal failure, with no other known metabolic disorder	N/D	Low-normal n=5	N/A	Aliquots of 1 mL heparinised blood were centrifuged at 15,800 g in a microcentrifuge within two hours of venepuncture: the plasma was removed and retained, and the top one-fifth of the cells, containing lymphocytes and platelets, was discarded. Washing of cells and extraction of erythrocytes and plasma by trichloroacetic acid	N/A	LC-MS	N/D	N/D	56.82 ± 6.79 uM	N/D	N/D	N/D	N/D	N/D	N/D	N/D	N/D	N/D	NADP+NADPH= 43.54 ± 2.61	Numbers copied from table
													Mild n=9							59.74 ± 7.05										48.8 ± 6.61
													Mod-severe n=8							67.81 ± 6.16										46.24 ± 3.53
													Peritoneal n=6							72.90 ± 9.81										47.55 ± 10.93
													Hemodialysis n=6							76.48 ± 13.35										45.12 ± 4.40
2010	Sustained delivery of nicotinamide limits cortical injury and improves functional recovery following traumatic brain injury	www.landesbioscience.com/journals/oximed/article/11315	Rat	strain: Sprague-Dawley	male	average weight 369.60 g	twelve hour light:dark cycle	ad lib access to food and water	Blood	serum	cortical contusion injury (CCI)	7 days of continuous infusion of NAM (50 mg/kg/day, s.c. minipump)	CCI+NAM n=8	N/A	blood samples were collected from the animals’ tail vein	Pre-mortem	HPLC	N/D	N/D	9.63 ug/ml	N/D	N/D	N/D	N/D	N/D	N/D	N/D	N/D	N/D		Data extracted from graphs using webplotdigitizer
													CCI+Vehicle n=8							6.1
													Sham+Vehicle n=7							7.262
2009	Determination of reduced nicotinamide adenine dinucleotide phosphate concentration using high-performance liquid chromatography with fluorescence detection: ratio of the reduced form as a biomarker of oxidative stress.	DOI: 10.1248/bpb.32.1819 ISSN: 0918-6158 EISSN: 1347-5215 PMID: 19881290	Human	7 healthy subjects	N/D	aged 21—45 years	N/A	Twelve-hour fasting before the blood sampling	Blood	RBC	N/A	N/A	Normal human RBCs (n=7)	N/A	Blood was drawn into vacutainer tubes containing ethylenediamine tetraacetic acid (EDTA). RBCs were centrifuged for 15 min at 4 °C, 800 g and were washed twice in PBS with the same centrifugation procedures. The RBC suspension was prepared by adding PBS in the presence or absence of 10 mM glucose. The hematocrit of each RBC suspension was adjusted to 40% (Hct. 0.40).	N/A	HPLC with fluorometric detection	N/D	N/D	N/D	N/D	N/D	N/D	N/D	N/D	19.6+/-3.9 pmol/ul of RBC	0.9 pMol/ul RBC	N/D	N/D		data copied from table
2008	Glucose metabolism is accelerated by exposure to t-butylhydroperoxide during NADH consumption in human erythrocytes.	S1079-9796(08)00132-0 [pii]	Human	nine healthy subjects	N/D	aged 23–50	n/a	fasted for 12 h beforehand	Blood	RBCs	N/D	N/A	Control RBCs T0	N/A	Blood was drawn into vacutainer tubes containing ethylenediamine tetraacetic acid (EDTA). RBCs were prepared by centrifugation at 800 g for 15 min at 4 °C, followed by two washes in phosphate-buffered saline (PBS) using the same centrifugation procedure. RBC suspensions were prepared by adding PBS containing 10 mM glucose (final concentration). The hematocrit of each RBC suspension was adjusted t…	N/A	HPLC with fluorometric detection	N/D	58.673 pmol/ml RBC	N/D	N/D	N/D	N/D	N/D	N/D	N/D	N/D	N/D	N/D		Data extracted from graphs using webplotdigitizer
		10.1016/j.bcmd.2008.05.007 [doi]											Control RBCs incubated at 37C for 1 hour						45.258												Treated RBCs were excluded. Control untreated RBCs are included in this sheet but only the T0 timepoint will be used for meta-analysis as it reflects better the NADH levels in the fresh RBCs.
													Control RBCs incubated at 37C for 4 hours						18.722
2008	Simultaneous determination of cell aging and ATP release from erythrocytes and its implications in type 2 diabetes.	S0003-2670(08)00812-X [pii]	Human						Blood	RBCs			Human control	N/A	Human blood was obtained by venipuncture and collected in to a heparinized tube. To prepare the RBCs from the collected blood sample, whole blood was centrifuged at 500 × g at 4°C for 10 min. RBCs were resuspended and washed three times in a physiological salt solution (PSS).	N/A	flow-through fluorescence detection	N/D	N/D	N/D	N/D	N/D	N/D	N/D	N/D	11.945 uM	N/D	N/D	N/D		Data extracted from graphs using webplotdigitizer
		10.1016/j.aca.2008.04.061 [doi]											Human diabetes													6.83
			Rabbit	New Zealand White rabbits	Males	Weight: 2.0–2.5 kg	N/D	N/D	Blood	RBCs	N/D	N/D	0.02% rabbit RBCs (n= 6 rabbits)	anesthetized with ketamine (8.0 mg kg−1, im) and xylazine (1.0 mg kg−1, im) followed by pentobarbital sodium (15 mg kg−1, iv). After tracheotomy, the rabbits were mechanically ventilated (tidal volume 20 mL kg−1, rate 20 breaths min−1; Harvard ventilator).	A catheter was placed into a carotid artery, heparin (500 units, iv) was given, and after 10 min, animals were exsanguinated.	Pre-mortem										13.077 uM
											incubation with the G6PD inhibitor DHEA for 30 min		DHEA inhibited rabbit RBCs (n = 6 rabbits)													8
2005	Myocardial and coronary sinus purines as indicators of pig heart energy metabolism during reperfusion after extracorporeal circulation	APS1454 [pii]	Pig	25 crossbred pigs (large white Polish/landrace) weighing 48–66 kg.	N/D	N/D	N/D	N/D	Myocardium	Myocardial bioptates	pigs were subjected to sham cardiosurgery with extracorporeal circulation and cold cardioplegic arrest of 60 min. Myocardial biopsies, as well as coronary sinus and arterial blood samples were taken before aortic clamping and at 5, 20, 60 and 120 min of reperfusion	Pigs were premedicated intramuscularly with 20 mg kg−1 ketamine, 1 mg kg−1 diazepam, and 1 mg atropine. Next, 0.5 mg fentanyl and 20 mg pentobarbital	Before ischemia	N/A	Myocardial biopsies, coronary sinus and arterial blood samples were taken before aortic clamping (pre-ischaemia) and after 5, 20, 60 and 120 min of reperfusion. Bioptates and plasma were stored at −80 °C until assayed.	Pre-mortem	HPLC with colorimetric detection	N/D	N/D	N/D	N/D	N/D	5.93 (1.22) nmol/mg protein	N/D	N/D	N/D	N/D	N/D	N/D	NADP+NADPH= 0.37 (0.07)	Median (interquartile range) concentration
		10.1111/j.1365-201X.2005.01454.x [doi											reperfusion 5 min										4.82 (1.13)							0.42 (0.14)
													reperfusion 20 min										4.4 (1.08)							0.39 (0.08)
													reperfusion 60 min										3.27 (1.05)							0.27 (0.09)
													reperfusion 120 min										3.22 (2.04)							0.29 (0.09)
2005	Fluorimetric estimation of the concentration of NADH from human blood samples.	DOI: 10.1042/BA20030197	Human	15 normal volunteers and from 11 patients with myocardial infarction	N/D	N/D	N/D	N/D	Blood	anticoagulated whole blood	11 samples from patients with myocardial infarction	N/D	Human blood measured by biochemical assay	N/D	N/D	N/A	Biochemical assay	N/D	N/D	294.0325 uM	N/D	N/D	N/D	N/D	N/D	N/D	N/D	N/D	N/D		Used samples from healthy individuals and patients so can't add this data to the physiological NAD levels in humans.
													Human blood measured by fluorescence				Fluorometric estimation			294.0325 uM
2004	The age-related increase inN-methyl-2-pyridone-5-carboxamide (NAD catabolite) in human plasma	DOI: 10.1023/B:MCBI.0000049359.66669.29	rat	Wistar rat	male	N/D	N/D	N/D	Liver	N/D	N/D	N/D	Young (2 months)	N/D	rat livers were freeze clamped after opening the abdomen and free from blood portions were freeze-dried for 48h	N/D	LC/MS	N/D	N/D	2.07 ± 0.22 umol/g freeze dried liver	N/D	N/D	N/D	N/D	N/D	N/D	N/D	N/D	N/D		concentrations copied from table
													Old (24 months)							1.82 ± 0.076
2004	Nicotinamide suppresses hyperphosphatemia in hemodialysis patients	DOI:https://doi.org/10.1111/j.1523-1755.2004.00482.x	human	hemodialysis patients	Males and females	57.0 ± 11.5 years	N/A	N/A	Blood	Erythrocytes	HEMODIALYSIS	The 65 patients received nicotinamide for 12 weeks (weeks 1 to 12). The starting dose of nicotinamide was 500 mg/day and was increased by 250 mg/day every 2 weeks if necessary to control the serum phosphorus concentration at less than 6.0 mg/dL. The nicotinamide was given twice daily in powder form immediately after meals. After 12 weeks of treatment, the patients were taken off nicotinamide (wee…	Before NAM treatment	N/A	Blood samples were collected weekly prior to a hemodialysis session.	N/A	Enzymatic colorimetric	N/D	N/D	9.3 ± 1.9 nmol/10^5 erythrocytes	N/D	N/D	N/D	N/D	N/D	N/D	N/D	N/D	N/D		Results copied from article's text
													After NAM treatment							13.2 ± 5.3 nmol/105 erythrocytes
													Post treatment washout							8.4 ± 2.7 nmol/105 erythrocytes
2010	Measurement of NADH concentration in normal and malignant human tissues from breast and oral cavity	PMID: 12578551	Human	14 patients with breast cancer and nine patients with oral cancer	N/D	N/D	N/D	N/D	Breast tissues	measurements were carried out on paired samples, i.e. measurements were made on malignant tissue and normal tissue (uninvolved regions of the resected tissue) from the same patient.	N/D	N/D	Malignant tissue (Carcinoma)	N/A	The oral cavity samples used in the study were taken from patients by means of a biopsy with mini-forceps from the apparently non-necrotic area of carcinoma, and also from the normal appearing mucosa adjacent to the lesion.	N/A	Enzymatic colorimetric	N/D	0.82±0.33 uMol/g of tissue	N/D	N/D	N/D	N/D	N/D	N/D	N/D	N/D	N/D	N/D
		DOI: 10.1042/ba20020052											Normal tissue						0.44±0.25
													Benign tumors						0.34±0.15
									Oral cavity				Malignant tissue						0.49±0.08
													Normal tissue						0.82±0.12
2002	Desferrioxamine decreases NAD redox potential of intact red blood cells: evidence for desferrioxamine as an inducer of oxidant stress in red blood cells.	PMC134457 [pmc]	Human	Healthy adult volunteers	N/D	N/D	N/D	N/D	Blood	Red blood cells	RBCs incubated for 2 hours in a 37°C water bath with DFO in saline buffer.	Desferrioxamine	Desferrioxamine 0 mM (Control)	N/A	Blood samples were obtained by routine venipuncture using heparin-coated tubes (15 u heparin/ml whole blood)	N/A	Enzymatic colorimetric	N/D	N/D	N/D	N/D	N/D	N/D	1.3177	N/D	N/D	N/D	N/D	N/D		Don't include in meta-analysis as RBC were maintained in solution for 2 hours before measurement
		10.1186/1472-6904-2-8 [doi]											Desferrioxamine 6 mM											1.51791
2002	Red blood cell antioxidant and iron status in alcoholic and nonalcoholic cirrhosis	10.1046/j.1365-2362.2002.0320s1021.x [doi]	Human	29 chronic active alcohol abusers (20 men, nine women, 31–73 years, median 57 years) with AC were enrolled. As a control group we studied 27 age and sexmatched patients (19 men and eight women, 34–75 years, median 58 years) with NAC, with no reported alcohol abuse. Ten healthy volunteers were employed to set reference intervals for biochemical parameters.	Males and females	31–73 years, median 57 years for AC / 34–75 years, median 58 years for NAC	N/D	N/D	Blood	heparinized peripheral blood			AC	N/A	blood samples from alcoholics were drawn within 48 h of the last alcohol intake and after overnight fasting. Blood samples (8– 10 mL) were cooled immediately at 4 °C and processed within 1 h to avoid artefacts due to storage.	N/A	HPLC (RPLC with colorimetric detection)	N/D	N/D	N/D	N/D	N/D	N/D	N/D	N/D	0.316 +/- 0·074 moles per cell × 10–17	N/D	N/D	N/D
													NAC													0.253 +/- 0·119 moles per cell × 10–17
													Controls													0.190 ± 0·030 moles per cell × 10–17
1998	Oral L-glutamine therapy for sickle cell anemia: I. Subjective clinical improvement and favorable change in red cell NAD redox potential.	PMID: 9625578	Human	Seven adult sickle cell anemia patients (homozygous Hb S)		19 to 60 years old	N/D	N/D	Blood	RBCs	SICKLE CELL ANEMIA	L-glutamine was started at a dose of 30 g/day administered orally.	Baseline (n=7)	N/A	fastin blood samples were obtained by routine venipuncture using heparin coated tubes (15 U heparin/ml whole blood).	N/A	spectrophotometric enzymatic cycling assay	53.7	47.5 ± 6.3 nmol/ml RBC	101.2 ± 16 nmol/ml RBC	N/D	N/D	N/D	1.13053	N/D	N/D	N/D	N/D	N/D		Patients only no controls don't include in meta-analysis
		DOI: 10.1002/(sici)1096-8652(199806)58:2<117::aid-ajh5>3.0.co;2-v											Week 4 (n=7)					44.3	72.1 ± 15.1	116.4 ± 14.7				0.614424
2013	Early propranolol treatment induces lung heme-oxygenase-1, attenuates metabolic dysfunction, and improves survival following experimental sepsis.	cc12889 [pii]	Rat	Sprague-Dawley rats 300-350 g	male	N/D	light and dark cycles of 10 hours and 14 hours	standard diet (Teklad rat chow; Harlan) and water ad libitum.	Lung	N/D	rat cecal ligation and puncture (CLP) model of sepsis	rats receiving either repeated doses (30 minutes pre-CLP and every 8 hours for 24 hours postoperatively) of propranolol or control (normal saline), underwent CLP and were monitored for survival. propranolol (10 mg/kg) through an intraperitoneal injection or normal saline of the same volume and same administration route.	Saline 6 h	intraperitoneal injection of ketamine (80 mg/kg) and xylazine (12 mg/kg)	samples were collected at 6 and 24 hours. Lung tissues were snap frozen until analysis.		multinuclear NMR metabolomics or magnetic resonance spectroscopy (MRS)	0.78 +/- 0.13 uMol/g of tissue	N/D	N/D	N/D	N/D	N/D	N/D	N/D	N/D	N/D	N/D	N/D
		10.1186/cc12889 [doi]											Propanediol 6h					0.64 +/- 0.15
													Saline 24h					0.88 +/- 0.11
													Propanediol 24h					1.2 +/- 0.23
2014	Cerebrospinal fluid levels of inflammation, oxidative stress and NAD+ are linked to differences in plasma carotenoid concentrations.	1742-2094-11-117 [pii] 10.1186/1742-2094-11-117 [doi]	Human	essentially healthy human cohort.	Male (n = 10) and female (n = 28) participants	53 years (SD = 20, interquartile range = 38)	N/A	N/A	Blood	Plasma	N/A	None	Healthy controls	N/D	blood samples (fasting ≥ ten hours) were collected by an anaesthetist no longer than 30 minutes apart. Blood was collected into heparinised tubes from a superficial vein on an upper limb, prior to the administration of fluids or anaesthetics.	N/A	Enzymatic colorimetric	N/D	N/D	13.4489 ug/ml	N/D	N/D	N/D	N/D	N/D	N/D	N/D	N/D	N/D		logC=2.5989
2015	Does oral coenzyme Q10 plus NADH supplementation improve fatigue and biochemical parameters in chronic fatigue syndrome?.	10.1089/ars.2014.6181 [doi]	Human	73 women with CFS	female	mean age: 49.3±7.1 years	N/D	N/D	Blood	blood mononuclear cells (BMCs)	CFS	8 weeks of oral CoQ10 (200 mg/day) plus NADH (20 mg/day) supplementation	Placebo	N/A	A 15 ml heparinized blood sample was collected after 12 h fasting from all CFS patients before (baseline) and at the end of treatment (8 weeks). Blood samples were drawn in the morning. Peripheral BMCs were isolated and purified by isopycnic centrifugation using Histopaque-1119 and Histopaque-1077 (Sigma). After harvesting, the BMCs were washed twice in sterile PBS and frozen at −80°C until analy…	N/A	Enzymatic colorimetric	189.4±8.9 pmol/10^6 cells	98.2±4.6 pmol/10^6 cells	287.6 pmol/10^6 cells	N/D	N/D	N/D	1.92±0.038 pmol/106 cells	N/D	N/D	N/D	N/D	N/D
		PMC4346380 [pmc]											CoQ10 plus NADH					86.9±1.4	247.3±5.1	334.2				0.36±0.009
2015	Novel relationships between B12, folate and markers of inflammation, oxidative stress and NAD(H) levels, systemically and in the CNS of a healthy human cohort.	10.1179/1476830515Y.0000000041 [doi]	Human	Healthy humans	Male (n = 9) and female (n = 26)	53 years (SD = 20)	N/D	N/D	Blood	Plasma	N/D	N/D	Plasma	N/D	CSF and blood samples (fasting ≥ 10 hour) were collected by an anaesthetist no longer than 30 minutes apart. Blood was collected into heparinized tubes from a superficial vein on an upper limb, prior to the administration of fluids or anaesthetics.	N/A	Enzymatic colorimetric	N/D	N/D	355.4 ± 98.9 ug/ml	N/D	N/D	N/D	N/D	N/D	N/D	N/D	N/D	N/D
2016	Purine metabolism in response to hypoxic conditions associated with breath-hold diving and exercise in erythrocytes and plasma from bottlenose dolphins (Tursiops truncatus).	S1095-6433(15)00276-7 [pii]	Dolphins	bottlenose dolphins (Tursiops truncatus)	Males and females	9.46 ± 3.11 years old	N/D	Daily diet consisted in fish, and dolphins were continuously fed during training routines.	Blood	Erythrocytes	Each dolphin was sampled after two experimental conditions, (1) diving (sedentary breath-holding), and (2) exercise (swimming and jumping at the surface).	N/A	Diving erythrocytes	N/A	Blood samples were drawn following each routine (diving (n = 8) or exercise (n = 8)) from the fluke vein using a butterfly needle BD™ (21 gauge). The samples were collected in Vacutainer® tubes containing ethylenediaminetetraacetic acid (EDTA) as anticoagulant.	N/A	HPLC	N/D	N/D	N/D	1.323 (0.71,1.86) ug/mg protein	N/D	N/D	N/D	N/D	N/D	N/D	N/D	N/D		Data are presented as median (25th–75th percentiles)
		10.1016/j.cbpa.2015.10.021 [doi]								Plasma			Diving Plasma								0.119 (0.08,0.13)
										Erythrocytes			Exercise erythrocytes								0.686 (0.47,0.94)
										Plasma			Exercise Plasma								0.129 (0.11,0.14)
2016	beta-Nicotinamide Mononucleotide, an Anti-Aging Candidate Compound, Is Retained in the Body for Longer than Nicotinamide in Rats	10.3177/jnsv.62.272 [doi]	Rat	Wistar rats	male	7 weeks old	12 hours light/dark cycle	ad libitum 20% casein diet (See original article for details)	Blood	Whole blood	N/A	45 uMol/kg of Nam or 45 uMol/Kg of Beta Nam or saline dissolved in 0.5 ml sterilized saline by IP	Control	N/A	Blood samples collected from tail vein every 30 min for 6 hours after IP injection.	Pre-mortem	Enzymatic colorimetric (Shibata, Katsumi & Murata, K.. (1986). Blood NAD as an index of niacin nutrition. 2. 177-181. )	N/D	N/D	72.3064285714286 nmol/ml	N/D	N/D	N/D	N/D	N/D	N/D	N/D	N/D	N/D		Data extracted from graphs using webplotdigitizer
													Nam							75.1362
													Beta Nam							74.48
1997	Extracorporeal circulation increases nitric oxide-induced methemoglobinemia in vivo and in vitro	DOI: 10.1097/00003246-199707000-00016	Human	20 patients with and 20 patients without cardiopulmonary bypass (Children)	males and females	surgery with CPB: 3 months-15 years (Median 20 months) , surgery without CPB: 7 months-15 years (median 36 months).	n/a	n/a	Blood	Red blood cells	CPB	N/D	Before CPB	n/a	100 micro L of freshly drawn whole blood, anticoagulated with 4.45 mM Na2 EDTA	n/a	luminometric method	N/D	N/D	N/D	N/D	N/D	N/D	N/D	N/D	N/D	N/D	N/D	N/D	NADH+NADPH=1.03 +/- 1.69 x 10 sup -5 mol/L red blood cells	Results copied directly from text.
													After CPB																	NADH+NADPH=1.01 +/- 1.86 x 10 sup -5 mol/L red blood cells
1997	ADP-ribosylation of serum proteins: elevated levels in neoplastic cases due to altered NAD/ADP-ribose metabolism	PMID: 9171855	Human	apparently healthy individuals or randomly chosen from a Tumor Marker Laboratory	N/D	N/D	N/D	N/D	Blood	serum	N/D	N/D	Cancer patients (n=29)	N/D	N/D	N/A	Enzymatic colorimetric	N/D	N/D	0.58 uM x 10^-2	N/D	N/D	N/D	N/D	N/D	N/D	N/D	N/D	N/D		Data extracted from graphs using webplotdigitizer
		DOI: 10.3109/07357909709039718											leukemia patients (n=13)							0.553
													Non cancer patients (n=9)							2.12
													Normal controls (n=18)							2.327
1990	Impaired erythrocyte methemoglobin reduction in sickle cell disease: dependence of methemoglobin reduction on reduced nicotinamide adenine dinucleotide content	PMID: 2393709	Human	normal volunteers (NL) and individuals with thalassemia minor (THAL) and sickle cell disease (SCD).	N/D	N/D	N/D	N/D	Blood	RBCs	N/D	N/D	Normal controls	N/A	venipuncture using heparin-coated tubes (15 U heparin/mL whole blood) to prevent coagulation.	N/A	Enzymatic colorimetric	N/D	N/D	41.02 nmol/ml of RBCs	N/D	N/D	N/D	N/D	N/D	N/D	N/D	N/D	N/D		Data extracted from graphs using webplotdigitizer
													Thalassemia							49.739
													Sickle cells disease							41.518
1991	Enhanced poly ADP-ribosylation in human leukemia lymphocytes and ovarian cancers.	10.1016/0304-3835(91)90035-g	Human	14 patients of acute myeloid leukemia (AML) , 10 patients of acute lymphocytic leukemia (ALL) and 8 patients of chronic myeloid leukemia (CML). 14 normal healthy volunteers, age- and sex-matched. Fresh human tissue specimens from 10 normal and 10 malignant ovaries were taken.	n/d	Leukemia patients: 15-50 years.	N/A	N/A	Blood	Lymphocytes	N/D	Blood samples taken before chemotherapy	Normal lymphocytes	N/A	Freshly isolated human peripheral blood lymphocytes from leukemia (AML, ALL, CML) subjects and controls. Peripheral blood lymphocytes were isolated from venous blood by layering on FicollHypaque gradient solution and centrifugation	N/A	Spectrophotometric enzyme cycling assay	N/D	N/D	61.991 pmol/10^6 cells	N/D	N/D	N/D	N/D	N/D	N/D	N/D	N/D	N/D		Data extracted from graphs using webplotdigitizer
																				28.959
																				24.434
															Normal and tumour tissue was minced separately in Hanks’ balanced salt solution (HBSS) containing 1% human AB serum and antibiotics. The dissociation process was carried out with 0.25% trypsin in trypsinizing flasks at 37°C with constant stirring for 1 h. The cells thus obtained were washed, centrifuged and used for the respective assays.		Normal ovary			400.602 pmol/10^6 cells
																	Malignat ovary			240
1990	The levels of adenine nucleotides and pyridine coenzymes in red blood cells from the newborn, determined simultaneously by HPLC.	https://doi.org/10.1016/0009-8981(90)90083-5	Human	healthy newborns and healthy adults		Newborns: 0-2 days old - Adults: mean age 30 years	N/D	N/D	Blood	RBCs	N/A	N/A	Adults (n=13)	N/A	The blood samples were obtained by venepuncture from 16 healthy newborns, and from 13 healthy adults and collected in EDTA.	N/A	HPLC with UV detection	47.31 umol/L RBC	2.36	49.67	N/D	N/D	N/D	20.0466	1.82	13.54	23.54	N/D	N/D		Values copied directly from table
													Newborns (n=16)					53	1.65	54.65				32.1212	3.32	10.1	32.2
1987	Adenine and pyridine nucleotides in the red blood cells of subjects with solid tumors	PMID: 3824530	Human	10 pathologic subjects affected by tumors of the gastrointestinal tract	males and females	45-70 years	N/D	N/D	BLOOD	erythrocytes	had not received any chemical treatment, radiotherapy or transfusion		Normal subjects (n=10)	N/A	Blood was collected in heparin and immediately used for alkaline extraction	N/A	HPLC	48 ± 6 nmol/ml RBC	2 ± 0.6 nmol/ml RBC	50 nmol/ml RBC	N/D	N/D	N/D	24	N/D	13 ± 2.5 nmol/ml RBC	N/D	N/D	N/D		Mean+/- SD
													Pathologic subjects					46 ± 10	2.1 ± 0.7	48.1				21.9048		12 ± 4	28 ± 9 NMOL/ML RBC
1987	Adenine and pyridine nucleotides in the erythrocyte of different mammalian species.	PMID: 3453093	Rabbit (Oryctolagus cuniculus)	/	/	/	/	/	Blood	RBCs	/	None	Rabbit alkaline extraction	N/D	Blood samples were immediately centrifuged at 3000 rpm for 10 min at 4 °C. The buffy coat was removed by suet ion.	N/D	HPLC with UV detection	70±7 nmol/ml RBCs	1.0± 0.4	71	N/D	N/D	N/D			26±4	13±4 NMOL/ML rbcS	N/D	N/D		Numbers copied from table
													Rabbit PCA extraction					75±3	/	75						59 +/- 5	/
			pig ( Sus scruf a)										Pig AE					30±5	16±4	46						19±5	26±5
													Pig PCA					21 ±5	/	21						44±7	/
			cow ( Bos taurus)										Cow AE					216±22	2.5± 1	218.5						23±4	21 ±4
													Cow PCA					46±5	/	46						35 +/- 6	/
													Rat AE					279±30	3± 1.5	282						6±2	29±5
			rat (Rattus norvegicus)										Rat PCA					230±20	/	230						46±5	/
													Mouse AE					48 ± 6.4	1.4±0.57	49.4						16±3.5	26±3.7
			mouse (Mus musculus)										Mouse PCA					302±27	/	302						36.5 ± 5	/
													Man PCA					44±3	/	44						39.8 +/- 5	/
			Human (Homo sapiens)
2021	NAD+ Repletion Reverses Heart Failure with Preserved Ejection Fraction	DOI: 10.1161/CIRCRESAHA.120.317046	Mouse	C57BL/6N mice, HFpEF model.	Males	8 -10 week old	12-hour light/dark cycle	CHOW and HFD, unrestricted access to food and water	Heart	Left ventricular	N/A	nicotinamide riboside (NR, Chromadex) (400 mg/kg body weight/d) was added to the mouse diet, and the food was exchanged twice per week. P7C3-A20 (MedChemExpress HY-15978) was dissolved in DMSO initially and then diluted with sterile sesame oil (Sigma Aldrich) and injected daily (1 mg/kg body weight/d) via an intraperitoneal route (5 d per week for 4 weeks)7	Control CHOW (n=6)	N/D	Cardiac tissue was flash frozen in liquid nitrogen,	Post-mortem	Enzymatic colorimetric (BioAssay System, E2ND-100)	N/D	N/D	N/D	4.936 nmol/mg	N/D	N/D	N/D	N/D	N/D	N/D	N/D	N/D		WebPlotDigitizer. Extracted by Dassine.
													HFpEF (n=5)								3.044
													Control Chow (n=7)								5.075
													HFpEF placebo (n=6)								3.183
													HFpEF NR (n=3)								6.186
													Control Chow (n=3)								5.075
													HFpEF placebo (n=3)								2.726
													HFpEF P7C3-A20 (n=3)								4.428
2020	Nicotinamide Adenine Dinucleotide Metabolome Is Functionally Depressed in Patients Undergoing Liver Transplantation for Alcohol-Related Liver Disease.	doi: 10.1002/hep4.1530	Human	BMI = 30.4 Kg/m2	N/D	mean = 62.5 years (SD=7.1)	N/D	N/D	Liver	Human liver specimens were obtained at the time of transplantation or resection of metastatic disease / Specimens were obtained from patients without hepatocellular carcinoma or cholangiocarcinoma who underwent liver transplantation for decompensated cirrhosis due to ArLD, nonalcoholic fatty liver disease (NAFLD), primary sclerosing cholangitis (PSC), or primary biliary cholangitis (PBC). liver t…		N/D	ArLD liver (Alcohol related liver disease)		Tissues were snap frozen in liquid nitrogen and stored at −80°C until use.		LC-MS	N/D	N/D	432 μM	N/D	N/D	N/D	N/D	N/D	N/D	99 μM	N/D	N/D		Not added to meta-analysis because results not normalized to tissue weight.
													NL (Normal liver)							616 μM							236 μM
													PBC							524							184
													PSC							550							186
													NASH							542							149
													ALD without ASH							462							106
													ALD with ASH							322							73
2019	Assessment of NAD+metabolism in human cell cultures, erythrocytes, cerebrospinal fluid and primate skeletal muscle.	https://doi.org/10.1016/j.ab.2019.02.019	Human						Blood	RBC				N/A	Red blood cells from Baltimore longitudinal study of aging (BLSA) participants were collected in the morning after an overnight fast, where 5 ml of venous blood was collected into a vacutainer tube containing EDTA, centrifuged at 2700×g for 30 min within 2 h. The plasma was removed and collected and the buffy coat was discarded. The RBCs were washed three times with PBS, mixed gently and centrifu…	N/A	LC-MS	25.40 ± 3.88 uM	3.18 ± 0.22 uM	28.58				7.98742		5.50 ± 0.67	5.57 ± 0.59
									Cerebrospinal fluid	CSF					10 mL of human cerebrospinal fluid (pooled gender) was purchased from BioIVT (Westbury, NY).			0.072 ± 0.008 uM	below quantification limit
			Primate	rhesus monkeys (Macaca mulatta)	N/D	N/D	N/D	N/D	Skeletal muscle	vastus lateralis				N/D	Biopsies of the vastus lateralis were obtained from anesthetized monkeys from ongoing NIA studies and flash frozen.			226.8 ± 4.3 nmol/g	45.2 ± 3.1	272				5.0177			3.76 ± 0.71
2019	The Plasma NAD+ Metabolome Is Dysregulated in “Normal” Aging	DOI: 10.1089/rej.2018.2077121	Human	Healthy volunteers. body mass index (BMI) between 18 and 35 kg/ m2 (+/–1 kg/m2).		20–87 years	N/A	N/A	Blood	Plasma	Participants agreed to avoid taking vitamin B3 (NA, nicotinamide [NAM] or nicotinamide riboside [NR]) supplements or multivitamins for 14 days before this study and for the duration of the study period.	N/A	20-40 years	N/A	Whole blood was collected in VacutainerÒtubes con-taining 0.105 M buffered sodium citrate	N/A	LC-MS	54.545	22.622	77.167	N/D	N/D	N/D	2.41115	1.7011	2.633	4.479	N/D	N/D		Data extracted from graphs using webplotdigitizer
													41-60					39.043	18.639	57.682				2.09469	0.486735	4.9	2.385
													Older than 60					7.081	18.639	25.72				0.379902	0.314301	5.517	1.734
1975	Quantitative analysis of pyridine nucleotides in red blood cells: a single-step extraction procedure.	DOI: 10.1016/0003-2697(76)90006-3	Human	N/D	Male	N/D	N/A	N/A	Blood	RBC			Adult Normal Caucasian Males	N/A	UNSURE	N/A	alcoholic extraction procedure for analysis of pyridine nucleotides	0.183 umol/g Hb	0.005 umol/g Hb					36.6	0.4667	0.060 umol/g Hb	0.028 umol/g Hb
1983	Ribonucleotide Content of Mononuclear Cells from Normal Subjects and Patients with Chronic Lymphocytic Leukemia: Increased Nicotinamide Adenine Dinucleotide Concentration in Chronic Lymphocytic Leukemia Lymphocytes	PMID: 6604577	Human	N/D	N/D	25-75 years old	N/D	N/D	Blood	T and B lymphocytes,	Ribonucleotide content of undepleted normal and CLL - Chronic Lymphocytic Leukemia Lymphocyte		Normal	N/A	Heparinized blood obtained from normal subjects and untreated pa tients with CLL was centrifuged on Ficoll-Hypaque gradients as de scribed previously (4) with the substitution of Roswell Park Memorial Institute Medium 1640 for phosphate-buffered saline.	N/A	HP-LC	358 pmol/ 1 x10^7 cells			0.95± 0.05 nmol/mg
													CLL					539 pmol/ 1x10^7 cells			1.57 ± 0.10 nmol/mg
											Ribonucleotide content of normal and CLL lymphocyte populations enriched in B- or T- cells		B-enriched Normal Cells					199 pmol/1x10^7 cells			0.46
													B-enriched CLL Cells					404			1.11
													T-enriched Normal Cells					301			0.98
													T-enriched CLL Cells					266			0.79
											Ribonucleotide content of normal T-helper and T-suppressor lymphocytes		Normal T-helper cells					301			1.13
													CLL T-helper cells					234			0.66
													Normal T-suprpressor cells					281			1.1
													CLL T-suppressor cells					262			0.82
1984	Fast reversed-phase high-performance liquid chromatographic determination of nucleotides in red blood cells	https://doi.org/10.1016/S0021-9673(01)93592-7	Human		N/D	N/D	N/D	N/D	Blood	Erythrocytes					Perchloric acid (PCA) extracts of erythrocytes were obtained as reported by Beutler’ 5. A l-ml volume of 10% (w/v) perchloric acid was added to 1 ml of freshly drawn whole blood. The extract was then neutralized with potassium carbonate and centrifuged immediately before injection. The final volume was adjusted to 2 ml.		RPLC	55 umol/l red blood cell extract									34 umol/ l red blood cell extract
1984	Simultaneous extraction and reverse-phase high-performance liquid chromatographic determination of adenine and pyridine nucleotides in human red blood cells	https://doi.org/10.1016/S0021-9673(01)93592-7	Human	N/D	N/D	N/D	N/D	N/D	Blood	Erythrocytes	N/A	N/A			Extraction. Perchloric acid (PCA)2 extracts of erythrocytes were obtained following the method reported by Beutler (15). slightly modified. Two milliliters of 7.5% (v/v) HClO4 was added to I ml of freshly drawn whole blood. After centrifugation at 3000 r-pm X 10 min, the supernatant was separated and neu- tralized with K2C03. The solution was again centrifuged at 3000 rpm X 10 min and the superna…	N/D	HPLC	48nmol/mL RBC	1.4 nmol/ml RBC							16.0 nmol/ml RBC	26.0 nmol/ml RBC
1987	A very fast ion-pair reversed-phase HPLC method for the separation of the most significant nucleotides and their degradation products in human red blood cells	https://doi.org/10.1016/0003-2697(87)90150-3	Human	N/D	N/D	N/D	N/D	ND	Blood	Erythrocytes	N/D	N/D	N/D	N/D	N/D	N/D	HPLC	52 nmol/ml RBC	1.6 nmol/ml RBC							14 nmol/ml RBC	26 nmol/ml RBC
1987	A New Case of Purine Nucleoside Phosphorylase Deficiency: Enzymologic, Clinical, and Immunologic Characteristics	https://doi.org/10.1203/00006450-198702000-00006	Human	N/D	Male	3	N/D	N/D	Blood	Erythrocytes	N/D	N/D	Controls	N/D	Screening for urinary purine bases and nucleosides was performed by automated column liquid chromatography using a slightly modified Technicon TSM I amino acid analyzer.	N/D	HPLC	112 umol/liter packed cells	N/D								52 umol/liter packed cells
1987	ADENINE AND PYRIDINE NUCLEOTIDES DURING RABBIT RETICULOCYTE MATURATION AND CELL AGING	https://doi.org/10.1016/0047-6374(87)90084-4	Rabbit	N/D	N/D	N/D	N/D	n/d	Blood	Reticulocytes	N/D		Fraction 1:	N/D	Red cells were separated by ultracentrifugation on discon- tinuous gradients of Ficoll-Triosil into fractions of different mean age according to Turner et al. [10] and modified for the rabbit erythrocytes [25]. Separation of Percoll-BSA. Separation of rabbit red blood cells into five fractions of different mean age was also achieved by using a discontinuous Percoll density gradient prepared as de…		HPLC	191 nmol/gHb									109 nmol/gHb
													Fraction 2:					197									121
													Fraction 3:					242									106
													Fraction 4:					240									118
													Fraction 5:					225									103
													Total Population					225									104
1987	Spectrophotometric Determination of Oxidized and Reduced Pyridine Nucleotides in Erythrocytes Using a Single Extraction Procedure’	https://doi.org/10.1016/0003-2697(87)90506-9	human	N/D	N/D	N/D	N/D	N/D	Blood	Erythrocytes	N/D	N/D	Experiment 1: Fresh Blood	N/A	blood was obtained from normal human volunteers by routine venipunc- ture using heparin-coated tubes (15 U heparin/ml whole blood) to prevent coagulation. Blood samples were also obtained from patients with hemolytic anemia to provide samples with a higher proportion of reticulocytes.	N/D	HPLC	83.4 nmol/ml packed RBC	44.4 nmol/ml packed RBC					0.53	0.99	44.9 nmol/ml packed RBC	45.4 nmol/ml packed RBC
													Experiment 1: Stored Blood					72.6	40.3					0.56	1	37.1	37.1
													Experiment 2: Fresh Blood					68	30.9					0.45	0.97	33.3	34.2
													Experiment 2: Stored Blood					79.2	37.1					0.47	1.04	34.2	32.8
													Experiment 3: Fresh Blood					83.4	44.7					0.54	0.95	45.8	48.2
													Experiment 3: Stored Blood					79	40.2					0.51	0.99	43.5	44
													Experiment 4: Fresh Blood					83.2	48.5					0.58	0.96	41	42.6		`
													Experiment 4: Isolate RBC					79.5	33.6					0.42	0.8	31.1	39.1
